# Supplementary material for: Re-assessing the notion(s) of craft standardization through diversity statistics: A pilot study on Late Chalcolithic pottery from Arslantepe in Eastern Anatolia
Source: PLoS One. 2021 Jan 20;16(1):e0245660. doi: 10.1371/journal.pone.0245660 (PMC7817063; doi:10.1371/journal.pone.0245660)
Supplement: S1 Table — (XLSX) [file pone.0245660.s001.xlsx]

## Sheet: variation matrixes
Variation Matrix LC1-2	SiO2	TiO2	Al2O3	Fe2O3	MnO	MgO	CaO	Na2O	K2O	P2O5	V	Cr	Ni	Zn	Rb	Sr	Zr	Ba
SiO2	0	0.0916072	0.0441263	0.345432	1.02814	0.993244	1.06805	1.16257	0.211176	0.24026	0.139752	0.273589	0.488056	0.196086	0.216366	0.832799	0.152263	0.461483
TiO2	0.0916072	0	0.0771327	0.421849	1.13902	1.29467	1.34459	1.40339	0.405818	0.325775	0.15158	0.387309	0.666068	0.300724	0.413637	1.2054	0.157497	0.642438
Al2O3	0.0441263	0.0771327	0	0.529206	1.35398	1.43447	1.50498	1.43603	0.442673	0.422494	0.22507	0.498278	0.800669	0.395817	0.420212	1.22467	0.0679636	0.730037
Fe2O3	0.345432	0.421849	0.529206	0	0.204311	0.410478	1.07844	0.422091	0.204731	0.441631	0.136941	0.298999	0.400464	0.0799937	0.109591	0.64682	0.889434	0.232505
MnO	1.02814	1.13902	1.35398	0.204311	0	0.291868	1.30992	0.434636	0.567977	0.980901	0.554043	0.677483	0.665189	0.401927	0.466707	0.86962	1.85956	0.469336
MgO	0.993244	1.29467	1.43447	0.410478	0.291868	0	0.494541	0.63318	0.325453	0.694088	0.775337	0.448889	0.286947	0.353685	0.35837	0.265545	1.856	0.304134
CaO	1.06805	1.34459	1.50498	1.07844	1.30992	0.494541	0	1.74154	0.455734	0.45584	1.18766	0.488328	0.271799	0.645822	0.728535	0.290366	1.62935	0.593382
Na2O	1.16257	1.40339	1.43603	0.422091	0.434636	0.63318	1.74154	0	0.737719	1.24857	0.983177	1.17317	1.15657	0.668986	0.497252	0.760729	2.06261	0.433794
K2O	0.211176	0.405818	0.442673	0.204731	0.567977	0.325453	0.455734	0.737719	0	0.15818	0.258767	0.120996	0.147751	0.0499016	0.0493945	0.265788	0.669358	0.106441
P2O5	0.24026	0.325775	0.422494	0.441631	0.980901	0.694088	0.45584	1.24857	0.15818	0	0.349536	0.154102	0.188223	0.182484	0.259497	0.451924	0.501501	0.350182
V	0.139752	0.15158	0.22507	0.136941	0.554043	0.775337	1.18766	0.983177	0.258767	0.349536	0	0.236142	0.441839	0.123284	0.227876	0.965791	0.417186	0.471049
Cr	0.273589	0.387309	0.498278	0.298999	0.677483	0.448889	0.488328	1.17317	0.120996	0.154102	0.236142	0	0.0513561	0.104002	0.18595	0.510328	0.664546	0.391025
Ni	0.488056	0.666068	0.800669	0.400464	0.665189	0.286947	0.271799	1.15657	0.147751	0.188223	0.441839	0.0513561	0	0.171479	0.244241	0.325817	0.994301	0.370174
Zn	0.196086	0.300724	0.395817	0.0799937	0.401927	0.353685	0.645822	0.668986	0.0499016	0.182484	0.123284	0.104002	0.171479	0	0.0534035	0.421788	0.648052	0.163698
Rb	0.216366	0.413637	0.420212	0.109591	0.466707	0.35837	0.728535	0.497252	0.0493945	0.259497	0.227876	0.18595	0.244241	0.0534035	0	0.331873	0.72371	0.126427
Sr	0.832799	1.2054	1.22467	0.64682	0.86962	0.265545	0.290366	0.760729	0.265788	0.451924	0.965791	0.510328	0.325817	0.421788	0.331873	0	1.53772	0.245829
Zr	0.152263	0.157497	0.0679636	0.889434	1.85956	1.856	1.62935	2.06261	0.669358	0.501501	0.417186	0.664546	0.994301	0.648052	0.72371	1.53772	0	1.06122
Ba	0.461483	0.642438	0.730037	0.232505	0.469336	0.304134	0.593382	0.433794	0.106441	0.350182	0.471049	0.391025	0.370174	0.163698	0.126427	0.245829	1.06122	0
Elemental variance	7.945	10.4285	11.6078	6.85291	13.2746	11.2209	15.2889	16.956	5.17786	7.40518	7.64502	6.6645	7.67095	4.96113	5.41304	11.1528	15.8923	7.15315
Total variation	4.79752
Variation Matrix LC3-4	SiO2	TiO2	Al2O3	Fe2O3	MnO	MgO	CaO	Na2O	K2O	P2O5	V	Cr	Ni	Zn	Rb	Sr	Zr	Ba
SiO2	0	0.187942	0.0261599	0.0495069	0.084341	0.386756	1.3498	0.335341	0.0524662	0.153922	0.108953	0.465087	0.404067	0.0760972	0.070575	0.45506	0.0458135	0.110431
TiO2	0.187942	0	0.128395	0.123473	0.230664	0.689451	1.79031	0.220826	0.291111	0.309014	0.0854102	0.860798	0.758441	0.243191	0.259868	0.743412	0.108149	0.31937
Al2O3	0.0261599	0.128395	0	0.0693955	0.13283	0.566161	1.67343	0.216177	0.116824	0.197623	0.119559	0.678363	0.594933	0.139898	0.0570491	0.61439	0.0336368	0.141655
Fe2O3	0.0495069	0.123473	0.0693955	0	0.0370543	0.342272	1.35154	0.401	0.112709	0.179976	0.0272913	0.44421	0.362988	0.0469028	0.177228	0.531923	0.093226	0.117601
MnO	0.084341	0.230664	0.13283	0.0370543	0	0.28092	1.19353	0.520639	0.137811	0.208982	0.081301	0.355826	0.301782	0.0672527	0.236363	0.465239	0.161224	0.147398
MgO	0.386756	0.689451	0.566161	0.342272	0.28092	0	0.564368	1.10374	0.360891	0.475473	0.400564	0.114825	0.0611557	0.234911	0.699769	0.275633	0.568046	0.488751
CaO	1.3498	1.79031	1.67343	1.35154	1.19353	0.564368	0	2.3469	1.16139	1.18405	1.42411	0.560519	0.59953	1.13508	1.8433	0.468583	1.57166	1.53709
Na2O	0.335341	0.220826	0.216177	0.401	0.520639	1.10374	2.3469	0	0.493009	0.519536	0.414359	1.38305	1.23404	0.55327	0.322777	0.947514	0.241164	0.570014
K2O	0.0524662	0.291111	0.116824	0.112709	0.137811	0.360891	1.16139	0.493009	0	0.142031	0.173318	0.379877	0.305838	0.069852	0.136388	0.40707	0.104772	0.138143
P2O5	0.153922	0.309014	0.197623	0.179976	0.208982	0.475473	1.18405	0.519536	0.142031	0	0.228832	0.523819	0.433408	0.175472	0.289437	0.41583	0.181603	0.271546
V	0.108953	0.0854102	0.119559	0.0272913	0.081301	0.400564	1.42411	0.414359	0.173318	0.228832	0	0.506586	0.430268	0.0917204	0.231214	0.59671	0.114348	0.194418
Cr	0.465087	0.860798	0.678363	0.44421	0.355826	0.114825	0.560519	1.38305	0.379877	0.523819	0.506586	0	0.0753929	0.305542	0.737399	0.38244	0.650413	0.567511
Ni	0.404067	0.758441	0.594933	0.362988	0.301782	0.0611557	0.59953	1.23404	0.305838	0.433408	0.430268	0.0753929	0	0.218087	0.684174	0.35068	0.59662	0.443413
Zn	0.0760972	0.243191	0.139898	0.0469028	0.0672527	0.234911	1.13508	0.55327	0.069852	0.175472	0.0917204	0.305542	0.218087	0	0.23387	0.408545	0.14711	0.128188
Rb	0.070575	0.259868	0.0570491	0.177228	0.236363	0.699769	1.8433	0.322777	0.136388	0.289437	0.231214	0.737399	0.684174	0.23387	0	0.740103	0.0752732	0.203837
Sr	0.45506	0.743412	0.61439	0.531923	0.465239	0.275633	0.468583	0.947514	0.40707	0.41583	0.59671	0.38244	0.35068	0.408545	0.740103	0	0.533322	0.684129
Zr	0.0458135	0.108149	0.0336368	0.093226	0.161224	0.568046	1.57166	0.241164	0.104772	0.181603	0.114348	0.650413	0.59662	0.14711	0.0752732	0.533322	0	0.19952
Ba	0.110431	0.31937	0.141655	0.117601	0.147398	0.488751	1.53709	0.570014	0.138143	0.271546	0.194418	0.567511	0.443413	0.128188	0.203837	0.684129	0.19952	0
Elemental variance	4.36232	7.34982	5.50648	4.4683	4.64316	7.61369	21.7552	11.8234	4.5835	5.89056	5.22896	8.99166	7.85482	4.27498	6.99863	9.02058	5.4259	6.26301
Total variation	3.66819
Variation Matrix LC5	SiO2	TiO2	Al2O3	Fe2O3	MnO	MgO	CaO	Na2O	K2O	P2O5	V	Cr	Ni	Zn	Rb	Sr	Zr	Ba
SiO2	0	0.0500855	0.0239542	0.055854	0.0457256	0.110846	0.523122	0.0432324	0.123829	0.24868	0.156241	0.254659	0.315816	0.0393558	0.0417234	0.311416	0.0498784	0.177724
TiO2	0.0500855	0	0.0327066	0.0406423	0.0392023	0.211069	0.585067	0.0577523	0.218674	0.212167	0.120651	0.353229	0.405327	0.0831407	0.0722457	0.389598	0.0329111	0.294419
Al2O3	0.0239542	0.0327066	0	0.0121438	0.00811219	0.162554	0.707748	0.0112319	0.233115	0.318245	0.074478	0.379435	0.459294	0.0863658	0.0760095	0.451916	0.0824854	0.300433
Fe2O3	0.055854	0.0406423	0.0121438	0	0.0058262	0.194408	0.779385	0.0283529	0.30576	0.328982	0.0480366	0.431464	0.540063	0.105712	0.125605	0.534262	0.113593	0.383365
MnO	0.0457256	0.0392023	0.00811219	0.0058262	0	0.184871	0.772768	0.0183183	0.298692	0.317479	0.061007	0.408742	0.512266	0.104254	0.111975	0.505607	0.108617	0.350048
MgO	0.110846	0.211069	0.162554	0.194408	0.184871	0	0.422645	0.17991	0.135695	0.235448	0.35175	0.119917	0.179881	0.056429	0.107238	0.189996	0.182249	0.123433
CaO	0.523122	0.585067	0.707748	0.779385	0.772768	0.422645	0	0.77568	0.234991	0.298808	1.08798	0.225654	0.142945	0.356389	0.457015	0.111533	0.379696	0.259965
Na2O	0.0432324	0.0577523	0.0112319	0.0283529	0.0183183	0.17991	0.77568	0	0.284685	0.374995	0.0885854	0.419947	0.502484	0.123074	0.104944	0.488064	0.117523	0.333045
K2O	0.123829	0.218674	0.233115	0.30576	0.298692	0.135695	0.234991	0.284685	0	0.239006	0.493397	0.131742	0.113311	0.0854611	0.0824631	0.126917	0.108967	0.0622883
P2O5	0.24868	0.212167	0.318245	0.328982	0.317479	0.235448	0.298808	0.374995	0.239006	0	0.485529	0.166873	0.194138	0.137083	0.195055	0.167588	0.165131	0.225459
V	0.156241	0.120651	0.074478	0.0480366	0.061007	0.35175	1.08798	0.0885854	0.493397	0.485529	0	0.678159	0.801991	0.2534	0.225505	0.780013	0.248729	0.629402
Cr	0.254659	0.353229	0.379435	0.431464	0.408742	0.119917	0.225654	0.419947	0.131742	0.166873	0.678159	0	0.0375374	0.130567	0.205578	0.0925364	0.226336	0.0716938
Ni	0.315816	0.405327	0.459294	0.540063	0.512266	0.179881	0.142945	0.502484	0.113311	0.194138	0.801991	0.0375374	0	0.194064	0.216112	0.0282175	0.248781	0.0672311
Zn	0.0393558	0.0831407	0.0863658	0.105712	0.104254	0.056429	0.356389	0.123074	0.0854611	0.137083	0.2534	0.130567	0.194064	0	0.0585659	0.199847	0.0540128	0.116284
Rb	0.0417234	0.0722457	0.0760095	0.125605	0.111975	0.107238	0.457015	0.104944	0.0824631	0.195055	0.225505	0.205578	0.216112	0.0585659	0	0.218253	0.0521722	0.139708
Sr	0.311416	0.389598	0.451916	0.534262	0.505607	0.189996	0.111533	0.488064	0.126917	0.167588	0.780013	0.0925364	0.0282175	0.199847	0.218253	0	0.2493	0.0859079
Zr	0.0498784	0.0329111	0.0824854	0.113593	0.108617	0.182249	0.379696	0.117523	0.108967	0.165131	0.248729	0.226336	0.248781	0.0540128	0.0521722	0.2493	0	0.176629
Ba	0.177724	0.294419	0.300433	0.383365	0.350048	0.123433	0.259965	0.333045	0.0622883	0.225459	0.629402	0.0716938	0.0672311	0.116284	0.139708	0.0859079	0.176629	0
Elemental variance	2.57214	3.19889	3.42023	4.03345	3.85351	3.14834	8.12139	3.95183	3.27899	4.31067	6.58485	4.33407	4.95946	2.184	2.49017	4.93097	2.59701	3.79704
Total variation	1.99353
Variation Matrixes: LC1-2 wares
Handmade Plain Ware	SiO2	TiO2	Al2O3	Fe2O3	MnO	MgO	CaO	Na2O	K2O	P2O5	V	Cr	Ni	Zn	Rb	Sr	Zr	Ba
SiO2	0	0.141328	0.00152441	0.037218	0.0054751	0.0178177	0.021666	0.0156639	0.00821844	0.488818	0.0354774	0.174262	0.223786	0.0295991	0.00139993	0.000443213	0.0142342	0.0288333
TiO2	0.141328	0	0.113497	0.0334952	0.0911695	0.259509	0.0523234	0.251093	0.217708	0.10447	0.0351871	0.00172311	0.00943301	0.0415722	0.114597	0.125943	0.0658586	0.297832
Al2O3	0.00152441	0.113497	0	0.0236778	0.00122152	0.0297655	0.0116964	0.0269614	0.0168219	0.435747	0.0222937	0.143189	0.18837	0.0176891	2.65069e-06	0.000323678	0.00644225	0.0436172
Fe2O3	0.037218	0.0334952	0.0236778	0	0.0141433	0.106539	0.00209087	0.101172	0.0804149	0.256275	2.08422e-05	0.0504126	0.0784788	0.000435794	0.0241815	0.0295383	0.00541878	0.131568
MnO	0.0054751	0.0911695	0.00122152	0.0141433	0	0.0430467	0.0053582	0.0396605	0.0271095	0.390827	0.0130783	0.11796	0.159254	0.00961382	0.00133797	0.00280278	0.0020533	0.0594372
MgO	0.0178177	0.259509	0.0297655	0.106539	0.0430467	0	0.0787795	6.93497e-05	0.00183419	0.693287	0.103579	0.303524	0.367895	0.0933468	0.0292064	0.0238813	0.063903	0.00131917
CaO	0.021666	0.0523234	0.0116964	0.00209087	0.0053582	0.0787795	0	0.0741741	0.0565723	0.304662	0.0016942	0.0730369	0.106189	0.000617539	0.0120512	0.0159116	0.000777648	0.100487
Na2O	0.0156639	0.251093	0.0269614	0.101172	0.0396605	6.93497e-05	0.0741741	0	0.00119024	0.679488	0.0982884	0.294418	0.357862	0.0883275	0.0264294	0.0213768	0.0597621	0.00199345
K2O	0.00821844	0.217708	0.0168219	0.0804149	0.0271095	0.00183419	0.0565723	0.00119024	0	0.623801	0.0778466	0.258168	0.317776	0.0690111	0.0164022	0.0124787	0.0440844	0.0062644
P2O5	0.488818	0.10447	0.435747	0.256275	0.390827	0.693287	0.304662	0.679488	0.623801	0	0.260918	0.0793596	0.051119	0.277846	0.4379	0.459823	0.336224	0.75509
V	0.0354774	0.0351871	0.0222937	2.08422e-05	0.0130783	0.103579	0.0016942	0.0982884	0.0778466	0.260918	0	0.0524835	0.0810575	0.000266028	0.0227825	0.0279899	0.00476749	0.128277
Cr	0.174262	0.00172311	0.143189	0.0504126	0.11796	0.303524	0.0730369	0.294418	0.258168	0.0793596	0.0524835	0	0.00309284	0.0602227	0.144424	0.157129	0.0888873	0.344863
Ni	0.223786	0.00943301	0.18837	0.0784788	0.159254	0.367895	0.106189	0.357862	0.317776	0.051119	0.0810575	0.00309284	0	0.0906109	0.189786	0.204311	0.125141	0.413274
Zn	0.0295991	0.0415722	0.0176891	0.000435794	0.00961382	0.0933468	0.000617539	0.0883275	0.0690111	0.277846	0.000266028	0.0602227	0.0906109	0	0.0181248	0.0227984	0.00278116	0.11686
Rb	0.00139993	0.114597	2.65069e-06	0.0241815	0.00133797	0.0292064	0.0120512	0.0264294	0.0164022	0.4379	0.0227825	0.144424	0.189786	0.0181248	0	0.000267746	0.00670625	0.0429398
Sr	0.000443213	0.125943	0.000323678	0.0295383	0.00280278	0.0238813	0.0159116	0.0213768	0.0124787	0.459823	0.0279899	0.157129	0.204311	0.0227984	0.000267746	0	0.00965398	0.0364261
Zr	0.0142342	0.0658586	0.00644225	0.00541878	0.0020533	0.063903	0.000777648	0.0597621	0.0440844	0.336224	0.00476749	0.0888873	0.125141	0.00278116	0.00670625	0.00965398	0	0.0835851
Ba	0.0288333	0.297832	0.0436172	0.131568	0.0594372	0.00131917	0.100487	0.00199345	0.0062644	0.75509	0.128277	0.344863	0.413274	0.11686	0.0429398	0.0364261	0.0835851	0
Elemental variance	1.24577	1.95674	1.08284	0.97508	0.983549	2.2173	0.918088	2.13793	1.8357	6.63565	0.966008	2.34716	2.96744	0.939723	1.08854	1.1511	0.920281	2.59267
Total variation	0.915599
Handmade Mass-Produced Ware	SiO2	TiO2	Al2O3	Fe2O3	MnO	MgO	CaO	Na2O	K2O	P2O5	V	Cr	Ni	Zn	Rb	Sr	Zr	Ba
SiO2	0	0.230791	0.0080705	0.0316631	0.0296089	0.05541	0.0629507	0.0397433	0.000338365	0.00797894	0.00526665	0.00125788	0.0431086	0.00193274	2.76873e-08	0.204646	0.000664679	0.16018
TiO2	0.230791	0	0.152546	0.0914857	0.0950706	0.512371	0.53481	0.0789893	0.213456	0.324595	0.16633	0.266126	0.47339	0.190484	0.230951	0.87009	0.256227	0.00642929
Al2O3	0.0080705	0.152546	0	0.0253952	0.0371168	0.0394873	0.116101	0.0119949	0.00510385	0.0320986	0.000298054	0.0157007	0.0884837	0.00210433	0.00810042	0.293996	0.0133674	0.0963411
Fe2O3	0.0316631	0.0914857	0.0253952	0	3.44472e-05	0.170846	0.183905	0.000458632	0.0254551	0.0714313	0.0111028	0.045543	0.148662	0.0179502	0.0317224	0.397303	0.041503	0.0494098
MnO	0.0296089	0.0950706	0.0371168	3.44472e-05	0	0.166028	0.178905	0.000744465	0.0236168	0.0683285	0.00990035	0.0430724	0.144171	0.016412	0.0296661	0.389939	0.039146	0.0520535
MgO	0.05541	0.512371	0.0394873	0.170846	0.166028	0	0.000240447	0.189008	0.0644084	0.021336	0.0948425	0.0399707	0.00077102	0.0780399	0.0553317	0.0470825	0.0439372	0.40401
CaO	0.0629507	0.53481	0.116101	0.183905	0.178905	0.000240447	0	0.202731	0.0725195	0.0261064	0.104634	0.0464114	0.0018726	0.086944	0.0628672	0.0405937	0.0506783	0.423963
Na2O	0.0397433	0.0789893	0.0119949	0.000458632	0.000744465	0.189008	0.202731	0	0.0327474	0.0833373	0.0160745	0.0551422	0.165635	0.0241474	0.0398096	0.424759	0.0506873	0.0403477
K2O	0.000338365	0.213456	0.00510385	0.0254551	0.0236168	0.0644084	0.0725195	0.0327474	0	0.0116035	0.00293515	0.00290104	0.0510854	0.000653733	0.000344515	0.221627	0.00195153	0.145794
P2O5	0.00797894	0.324595	0.0320986	0.0714313	0.0683285	0.021336	0.0261064	0.0833373	0.0116035	0	0.0262105	0.00290072	0.0139952	0.0177657	0.00794925	0.131808	0.00403778	0.239659
V	0.00526665	0.16633	0.000298054	0.0111028	0.00990035	0.0948425	0.104634	0.0160745	0.00293515	0.0262105	0	0.0116723	0.0785108	0.000818463	0.00529083	0.275573	0.00967333	0.107356
Cr	0.00125788	0.266126	0.0157007	0.045543	0.0430724	0.0399707	0.0464114	0.0551422	0.00290104	0.00290072	0.0116723	0	0.0296389	0.00630905	0.0012461	0.173816	9.38037e-05	0.189827
Ni	0.0431086	0.47339	0.0884837	0.148662	0.144171	0.00077102	0.0018726	0.165635	0.0510854	0.0139952	0.0785108	0.0296389	0	0.063297	0.0430395	0.0599037	0.0330675	0.369482
Zn	0.00193274	0.190484	0.00210433	0.0179502	0.016412	0.0780399	0.086944	0.0241474	0.000653733	0.0177657	0.000818463	0.00630905	0.063297	0	0.0019474	0.246355	0.00486427	0.126922
Rb	2.76873e-08	0.230951	0.00810042	0.0317224	0.0296661	0.0553317	0.0628672	0.0398096	0.000344515	0.00794925	0.00529083	0.0012461	0.0430395	0.0019474	0	0.204496	0.000656127	0.160313
Sr	0.204646	0.87009	0.293996	0.397303	0.389939	0.0470825	0.0405937	0.424759	0.221627	0.131808	0.275573	0.173816	0.0599037	0.246355	0.204496	0	0.181985	0.726932
Zr	0.000664679	0.256227	0.0133674	0.041503	0.039146	0.0439372	0.0506783	0.0506873	0.00195153	0.00403778	0.00967333	9.38037e-05	0.0330675	0.00486427	0.000656127	0.181985	0	0.181481
Ba	0.16018	0.00642929	0.0963411	0.0494098	0.0520535	0.40401	0.423963	0.0403477	0.145794	0.239659	0.107356	0.189827	0.369482	0.126922	0.160313	0.726932	0.181481	0
Elemental variance	0.883612	4.69414	0.946306	1.34387	1.32381	1.98312	2.19623	1.45636	0.876542	1.09114	0.926489	0.931628	1.80812	0.886947	0.883731	4.8909	0.914021	3.4805
Total variation	0.875485
Handmade Burnished Ware	SiO2	TiO2	Al2O3	Fe2O3	MnO	MgO	CaO	Na2O	K2O	P2O5	V	Cr	Ni	Zn	Rb	Sr	Zr	Ba
SiO2	0	0.0819867	0.160608	1.20998	3.63117	4.56356	1.59183	3.42477	0.784909	0.0876486	0.152134	1.00497	1.73432	0.778697	1.14312	2.34897	0.849099	1.09189
TiO2	0.0819867	0	0.0130933	1.92189	4.80441	5.86891	2.39634	4.56655	1.37425	0.339176	0.457485	1.66104	2.57047	1.36603	1.83738	3.30865	0.403394	1.77227
Al2O3	0.160608	0.0130933	0	12.8364	0.0145834	1.98865	2.76369	5.06868	1.65562	0.48555	0.625369	1.96908	2.95048	1.6466	2.16069	3.73802	0.271135	2.09003
Fe2O3	1.20998	1.92189	12.8364	0	0.64895	1.07384	0.0261431	0.56344	0.0458122	0.646309	0.504022	0.00950792	0.047066	0.0473281	0.00094989	0.187184	4.08628	0.00303097
MnO	3.63117	4.80441	0.0145834	0.64895	0	0.0532162	0.41459	0.00301934	1.03961	2.59052	2.2968	0.815559	0.346483	1.04678	0.699556	0.139075	7.99209	0.740682
MgO	4.56356	5.86891	1.98865	1.07384	0.0532162	0	0.764877	0.0815873	1.56325	3.38632	3.04924	1.28543	0.671276	1.57204	1.13866	0.36435	9.34962	1.19097
CaO	1.59183	2.39634	2.76369	0.0261431	0.41459	0.764877	0	0.346848	0.14117	0.932426	0.759745	0.067183	0.00305351	0.143822	0.0370596	0.0734187	4.76611	0.0469773
Na2O	3.42477	4.56655	5.06868	0.56344	0.00301934	0.0815873	0.346848	0	0.930577	2.41666	2.13327	0.719332	0.284813	0.937366	0.610658	0.101111	7.68443	0.649121
K2O	0.784909	1.37425	1.65562	0.0458122	1.03961	1.56325	0.14117	0.930577	0	0.347977	0.245924	0.0135791	0.185748	1.23371e-05	0.0335687	0.418202	3.26676	0.0252758
P2O5	0.0876486	0.339176	0.48555	0.646309	2.59052	3.38632	0.932426	2.41666	0.347977	0	0.00883377	0.499036	1.0422	0.343845	0.597704	1.52913	1.48236	0.56082
V	0.152134	0.457485	0.625369	0.504022	2.2968	3.04924	0.759745	2.13327	0.245924	0.00883377	0	0.375079	0.859129	0.242453	0.461211	1.30552	1.72006	0.428882
Cr	1.00497	1.66104	1.96908	0.00950792	0.815559	1.28543	0.067183	0.719332	0.0135791	0.499036	0.375079	0	0.0988822	0.01441	0.00444733	0.281065	3.70157	0.00180237
Ni	1.73432	2.57047	2.95048	0.047066	0.346483	0.671276	0.00305351	0.284813	0.185748	1.0422	0.859129	0.0988822	0	0.188788	0.0613886	0.0465266	5.01044	0.0739846
Zn	0.778697	1.36603	1.6466	0.0473281	1.04678	1.57204	0.143822	0.937366	1.23371e-05	0.343845	0.242453	0.01441	0.188788	0	0.0348681	0.422757	3.25407	0.026405
Rb	1.14312	1.83738	2.16069	0.00094989	0.699556	1.13866	0.0370596	0.610658	0.0335687	0.597704	0.461211	0.00444733	0.0613886	0.0348681	0	0.214802	3.96262	0.000587284
Sr	2.34897	3.30865	3.73802	0.187184	0.139075	0.36435	0.0734187	0.101111	0.418202	1.52913	1.30552	0.281065	0.0465266	0.422757	0.214802	0	6.02262	0.237853
Zr	0.849099	0.403394	0.271135	4.08628	7.99209	9.34962	4.76611	7.68443	3.26676	1.48236	1.72006	3.70157	5.01044	3.25407	3.96262	6.02262	0	3.86673
Ba	1.09189	1.77227	2.09003	0.00303097	0.740682	1.19097	0.0469773	0.649121	0.0252758	0.56082	0.428882	0.00180237	0.0739846	0.026405	0.000587284	0.237853	3.86673	0
Elemental variance	24.6397	34.7433	40.4383	23.8582	27.2771	37.9658	15.2753	30.5222	12.0722	17.2965	15.6251	12.522	16.175	12.0663	12.9993	20.7392	67.6894	12.8073
Total variation	12.0753
Variation Matrixes: LC3-4 Manufacturing Techniques and Production Rate
Handmade Vessels	SiO2	TiO2	Al2O3	Fe2O3	MnO	MgO	CaO	Na2O	K2O	P2O5	V	Cr	Ni	Zn	Rb	Sr	Zr	Ba
SiO2	0	0.154817	0.0176859	0.13803	0.300223	0.155525	1.16733	0.472859	0.0449966	0.116276	0.251941	0.475027	0.371206	0.144926	0.0783197	0.391805	0.0432865	0.202778
TiO2	0.154817	0	0.161464	0.0741587	0.247952	0.160099	1.19052	0.525759	0.219329	0.228693	0.0804148	0.532918	0.448202	0.11242	0.337357	0.568033	0.10572	0.417381
Al2O3	0.0176859	0.161464	0	0.0631372	0.0157589	0.036606	1.35772	0.32828	0.109582	0.150787	0.314393	0.645906	0.526531	0.203411	0.0851572	0.406145	0.0403931	0.301884
Fe2O3	0.13803	0.0741587	0.0631372	0	0.0923481	0.0815047	1.02481	0.778866	0.167591	0.146136	0.0337801	0.331022	0.256346	0.0450138	0.375382	0.6129	0.184691	0.204332
MnO	0.300223	0.247952	0.0157589	0.0923481	0	0.133927	0.858896	0.920611	0.3822	0.330107	0.15272	0.331759	0.334058	0.180322	0.638854	0.58193	0.421523	0.342714
MgO	0.155525	0.160099	0.036606	0.0815047	0.133927	0	0.816446	0.824884	0.139846	0.250668	0.101277	0.149117	0.117171	0.0512643	0.350955	0.365777	0.207801	0.279973
CaO	1.16733	1.19052	1.35772	1.02481	0.858896	0.816446	0	2.01571	1.14947	1.2423	1.07569	0.626893	0.891229	1.16049	1.59133	0.829547	1.34575	1.24942
Na2O	0.472859	0.525759	0.32828	0.778866	0.920611	0.824884	2.01571	0	0.754004	0.693819	0.940709	1.59211	1.48797	0.821725	0.53668	0.515218	0.384757	1.2453
K2O	0.0449966	0.219329	0.109582	0.167591	0.3822	0.139846	1.14947	0.754004	0	0.145074	0.249988	0.342156	0.223291	0.122721	0.0907143	0.487877	0.0934949	0.144998
P2O5	0.116276	0.228693	0.150787	0.146136	0.330107	0.250668	1.2423	0.693819	0.145074	0	0.262931	0.604922	0.450854	0.152724	0.307769	0.63502	0.187001	0.242066
V	0.251941	0.0804148	0.314393	0.0337801	0.15272	0.101277	1.07569	0.940709	0.249988	0.262931	0	0.317435	0.252181	0.0583066	0.501752	0.744617	0.249189	0.313169
Cr	0.475027	0.532918	0.645906	0.331022	0.331759	0.149117	0.626893	1.59211	0.342156	0.604922	0.317435	0	0.0407669	0.287643	0.68223	0.654755	0.598034	0.36132
Ni	0.371206	0.448202	0.526531	0.256346	0.334058	0.117171	0.891229	1.48797	0.223291	0.450854	0.252181	0.0407669	0	0.174485	0.534083	0.690304	0.480932	0.252178
Zn	0.144926	0.11242	0.203411	0.0450138	0.180322	0.0512643	1.16049	0.821725	0.122721	0.152724	0.0583066	0.287643	0.174485	0	0.330669	0.565118	0.172219	0.242339
Rb	0.0783197	0.337357	0.0851572	0.375382	0.638854	0.350955	1.59133	0.53668	0.0907143	0.307769	0.501752	0.68223	0.534083	0.330669	0	0.525735	0.0880969	0.319091
Sr	0.391805	0.568033	0.406145	0.6129	0.58193	0.365777	0.829547	0.515218	0.487877	0.63502	0.744617	0.654755	0.690304	0.565118	0.525735	0	0.453755	0.924092
Zr	0.0432865	0.10572	0.0403931	0.184691	0.421523	0.207801	1.34575	0.384757	0.0934949	0.187001	0.249189	0.598034	0.480932	0.172219	0.0880969	0.453755	0	0.352254
Ba	0.202778	0.417381	0.301884	0.204332	0.342714	0.279973	1.24942	1.2453	0.144998	0.242066	0.313169	0.36132	0.252178	0.242339	0.319091	0.924092	0.352254	0
Elemental variance	4.52703	5.56524	4.76484	4.61005	6.26591	4.22284	19.5935	14.8393	4.86733	6.14715	5.90049	8.57402	7.53179	4.82579	7.37418	9.95263	5.40889	7.39529
Total variation	3.67684
Wheel-Finished Vessels	SiO2	TiO2	Al2O3	Fe2O3	MnO	MgO	CaO	Na2O	K2O	P2O5	V	Cr	Ni	Zn	Rb	Sr	Zr	Ba
SiO2	0	0.200221	0.0248826	0.0314088	0.0293392	0.330321	1.13803	0.313538	0.0508653	0.161173	0.0808406	0.392173	0.323387	0.0608612	0.0621356	0.383891	0.0468844	0.0907233
TiO2	0.200221	0	0.124028	0.136027	0.216921	0.686841	1.65132	0.160701	0.306148	0.325194	0.0871968	0.85638	0.730293	0.273067	0.246732	0.686679	0.112058	0.307265
Al2O3	0.0248826	0.124028	0	0.0514256	0.0534267	0.0945807	1.42884	0.198156	0.104461	0.194736	0.0745451	0.580742	0.484203	0.117514	0.0516739	0.53638	0.0321464	0.11096
Fe2O3	0.0314088	0.136027	0.0514256	0	0.0188423	0.302192	1.18927	0.32682	0.10141	0.18948	0.026723	0.407083	0.307505	0.047638	0.127018	0.441879	0.0739244	0.0972429
MnO	0.0293392	0.216921	0.0534267	0.0188423	0	0.262772	1.11038	0.427229	0.0876184	0.188345	0.0607211	0.336121	0.257943	0.0419712	0.117031	0.408901	0.0918261	0.0848084
MgO	0.330321	0.686841	0.0945807	0.302192	0.262772	0	0.48806	1.04556	0.344735	0.467148	0.369877	0.108093	0.0500237	0.195672	0.604586	0.263621	0.523722	0.390097
CaO	1.13803	1.65132	1.42884	1.18927	1.11038	0.48806	0	2.14577	0.977247	0.99117	1.26748	0.500975	0.503792	0.923396	1.55063	0.352694	1.34264	1.29226
Na2O	0.313538	0.160701	0.198156	0.32682	0.427229	1.04556	2.14577	0	0.437699	0.482514	0.30828	1.26567	1.08462	0.502333	0.283796	0.940712	0.217012	0.440053
K2O	0.0508653	0.306148	0.104461	0.10141	0.0876184	0.344735	0.977247	0.437699	0	0.145765	0.159008	0.350628	0.272348	0.0600994	0.123605	0.341998	0.100505	0.125534
P2O5	0.161173	0.325194	0.194736	0.18948	0.188345	0.467148	0.99117	0.482514	0.145765	0	0.224844	0.475834	0.385104	0.185279	0.265326	0.32381	0.174789	0.269451
V	0.0808406	0.0871968	0.0745451	0.026723	0.0607211	0.369877	1.26748	0.30828	0.159008	0.224844	0	0.487308	0.391736	0.100663	0.167145	0.493274	0.0863381	0.169639
Cr	0.392173	0.85638	0.580742	0.407083	0.336121	0.108093	0.500975	1.26567	0.350628	0.475834	0.487308	0	0.0846986	0.260712	0.623033	0.334293	0.578358	0.510357
Ni	0.323387	0.730293	0.484203	0.307505	0.257943	0.0500237	0.503792	1.08462	0.272348	0.385104	0.391736	0.0846986	0	0.163452	0.568957	0.287342	0.519999	0.361168
Zn	0.0608612	0.273067	0.117514	0.047638	0.0419712	0.195672	0.923396	0.502333	0.0600994	0.185279	0.100663	0.260712	0.163452	0	0.198925	0.31714	0.139685	0.0962075
Rb	0.0621356	0.246732	0.0516739	0.127018	0.117031	0.604586	1.55063	0.283796	0.123605	0.265326	0.167145	0.623033	0.568957	0.198925	0	0.642343	0.0706751	0.183377
Sr	0.383891	0.686679	0.53638	0.441879	0.408901	0.263621	0.352694	0.940712	0.341998	0.32381	0.493274	0.334293	0.287342	0.31714	0.642343	0	0.448211	0.516569
Zr	0.0468844	0.112058	0.0321464	0.0739244	0.0918261	0.523722	1.34264	0.217012	0.100505	0.174789	0.0863381	0.578358	0.519999	0.139685	0.0706751	0.448211	0	0.17176
Ba	0.0907233	0.307265	0.11096	0.0972429	0.0848084	0.390097	1.29226	0.440053	0.125534	0.269451	0.169639	0.510357	0.361168	0.0962075	0.183377	0.516569	0.17176	0
Elemental variance	3.72067	7.10707	4.2627	3.87589	3.7942	6.5279	18.854	10.5805	4.08967	5.44996	4.55562	8.15246	6.77657	3.68461	5.88699	7.71974	4.73053	5.21747
Total variation	3.19407
Wheel-Finished Mass-Produced Bowls	SiO2	TiO2	Al2O3	Fe2O3	MnO	MgO	CaO	Na2O	K2O	P2O5	V	Cr	Ni	Zn	Rb	Sr	Zr	Ba
SiO2	0	0.020754	0.00748426	0.0265646	0.0212575	0.260004	0.125775	0.189888	0.0926661	0.0741597	0.0380802	0.283162	0.124703	0.0580981	0.0782754	0.0779714	0.0443473	0.125446
TiO2	0.020754	0	0.0118061	0.0405479	0.0382132	0.337495	0.138022	0.218883	0.0803889	0.0881189	0.0440121	0.293037	0.169598	0.0686141	0.0838718	0.121864	0.0153372	0.182185
Al2O3	0.00748426	0.0118061	0	0.0591794	0.0172132	0.0453953	0.169601	0.154609	0.0623603	0.0685544	0.0618729	0.348093	0.170966	0.0697876	0.055714	0.115872	0.0202985	0.138174
Fe2O3	0.0265646	0.0405479	0.0591794	0	0.00977543	0.15784	0.05625	0.341889	0.170189	0.147091	0.0122429	0.169322	0.0491852	0.0295081	0.183495	0.0611982	0.0987865	0.158049
MnO	0.0212575	0.0382132	0.0172132	0.00977543	0	0.160099	0.0632909	0.324862	0.17782	0.132775	0.0161543	0.165772	0.0781781	0.0601843	0.159684	0.0731166	0.0927525	0.162082
MgO	0.260004	0.337495	0.0453953	0.15784	0.160099	0	0.12146	0.831538	0.61936	0.504742	0.1606	0.080407	0.0638278	0.238071	0.562756	0.193957	0.480593	0.382688
CaO	0.125775	0.138022	0.169601	0.05625	0.0632909	0.12146	0	0.583147	0.298717	0.26351	0.0451408	0.0996418	0.0593945	0.069285	0.381505	0.0636059	0.229742	0.224645
Na2O	0.189888	0.218883	0.154609	0.341889	0.324862	0.831538	0.583147	0	0.112496	0.104961	0.36659	0.884251	0.566947	0.357166	0.0768708	0.356057	0.142523	0.318016
K2O	0.0926661	0.0803889	0.0623603	0.170189	0.17782	0.61936	0.298717	0.112496	0	0.0693257	0.188727	0.61602	0.347674	0.128325	0.0988687	0.19472	0.0456569	0.167189
P2O5	0.0741597	0.0881189	0.0685544	0.147091	0.132775	0.504742	0.26351	0.104961	0.0693257	0	0.148216	0.527367	0.304377	0.151232	0.098927	0.139356	0.0670084	0.261316
V	0.0380802	0.0440121	0.0618729	0.0122429	0.0161543	0.1606	0.0451408	0.36659	0.188727	0.148216	0	0.134899	0.0600526	0.0485842	0.189643	0.0510483	0.101193	0.203986
Cr	0.283162	0.293037	0.348093	0.169322	0.165772	0.080407	0.0996418	0.884251	0.61602	0.527367	0.134899	0	0.120173	0.268572	0.56687	0.217537	0.425002	0.46288
Ni	0.124703	0.169598	0.170966	0.0491852	0.0781781	0.0638278	0.0593945	0.566947	0.347674	0.304377	0.0600526	0.120173	0	0.0713064	0.36906	0.0787075	0.268432	0.244681
Zn	0.0580981	0.0686141	0.0697876	0.0295081	0.0601843	0.238071	0.069285	0.357166	0.128325	0.151232	0.0485842	0.268572	0.0713064	0	0.233868	0.0612911	0.119162	0.143188
Rb	0.0782754	0.0838718	0.055714	0.183495	0.159684	0.562756	0.381505	0.0768708	0.0988687	0.098927	0.189643	0.56687	0.36906	0.233868	0	0.26723	0.0489132	0.25626
Sr	0.0779714	0.121864	0.115872	0.0611982	0.0731166	0.193957	0.0636059	0.356057	0.19472	0.139356	0.0510483	0.217537	0.0787075	0.0612911	0.26723	0	0.172878	0.173553
Zr	0.0443473	0.0153372	0.0202985	0.0987865	0.0927525	0.480593	0.229742	0.142523	0.0456569	0.0670084	0.101193	0.425002	0.268432	0.119162	0.0489132	0.172878	0	0.213355
Ba	0.125446	0.182185	0.138174	0.158049	0.162082	0.382688	0.224645	0.318016	0.167189	0.261316	0.203986	0.46288	0.244681	0.143188	0.25626	0.173553	0.213355	0
Elemental variance	1.64864	1.95275	1.57698	1.77111	1.75323	5.20083	2.99273	5.93069	3.4705	3.15104	1.87104	5.66301	3.14726	2.17624	3.71181	2.41996	2.58598	3.81769
Total variation	1.52338
Variation Matrixes: LC5 Manufacturing Techniques
Handmade Vessels	SiO2	TiO2	Al2O3	Fe2O3	MnO	MgO	CaO	Na2O	K2O	P2O5	V	Cr	Ni	Zn	Rb	Sr	Zr	Ba
SiO2	0	0.0545622	0.00907171	0.032013	0.0288606	0.0796847	0.451501	0.0194513	0.0406308	0.247565	0.0721743	0.109008	0.116056	0.042115	0.0184762	0.123673	0.087817	0.0362405
TiO2	0.0545622	0	0.04628	0.046638	0.0489335	0.100797	0.281525	0.0680855	0.0647193	0.0894061	0.148424	0.0373418	0.0175629	0.0252678	0.0353942	0.0260438	0.0220986	0.0254502
Al2O3	0.00907171	0.04628	0	0.0323059	0.00377384	0.0118052	0.493432	0.0100659	0.0706484	0.202667	0.0473582	0.0826899	0.0997612	0.0328459	0.00837858	0.112497	0.0999359	0.0336127
Fe2O3	0.032013	0.046638	0.0323059	0	0.00916215	0.0147988	0.458348	0.0399749	0.086611	0.148348	0.0295843	0.0623372	0.0914054	0.0137613	0.0230945	0.104815	0.110606	0.0658727
MnO	0.0288606	0.0489335	0.00377384	0.00916215	0	0.0236563	0.512727	0.0197637	0.107286	0.170625	0.0455888	0.073765	0.0979258	0.0340449	0.0177559	0.108703	0.12074	0.0444959
MgO	0.0796847	0.100797	0.0118052	0.0147988	0.0236563	0	0.576703	0.0736609	0.167675	0.169026	0.0189292	0.0991073	0.151334	0.0460242	0.063454	0.16161	0.198305	0.126838
CaO	0.451501	0.281525	0.493432	0.458348	0.512727	0.576703	0	0.567525	0.305001	0.266824	0.662456	0.381313	0.281583	0.319273	0.482492	0.21094	0.214365	0.421167
Na2O	0.0194513	0.0680855	0.0100659	0.0399749	0.0197637	0.0736609	0.567525	0	0.105974	0.247362	0.076268	0.126869	0.132609	0.0731476	0.0212663	0.12959	0.127933	0.0297794
K2O	0.0406308	0.0647193	0.0706484	0.086611	0.107286	0.167675	0.305001	0.105974	0	0.262372	0.158731	0.105867	0.0990626	0.0552813	0.0604491	0.136594	0.0447732	0.0768432
P2O5	0.247565	0.0894061	0.202667	0.148348	0.170625	0.169026	0.266824	0.247362	0.262372	0	0.271528	0.10747	0.0835125	0.108567	0.19753	0.0525248	0.145622	0.190927
V	0.0721743	0.148424	0.0473582	0.0295843	0.0455888	0.0189292	0.662456	0.076268	0.158731	0.271528	0	0.154694	0.218123	0.0711572	0.0752315	0.232032	0.240196	0.158501
Cr	0.109008	0.0373418	0.0826899	0.0623372	0.073765	0.0991073	0.381313	0.126869	0.105867	0.10747	0.154694	0	0.0183255	0.0447408	0.0516547	0.101498	0.0629457	0.0775764
Ni	0.116056	0.0175629	0.0997612	0.0914054	0.0979258	0.151334	0.281583	0.132609	0.0990626	0.0835125	0.218123	0.0183255	0	0.0572765	0.0669468	0.0505505	0.0245043	0.0569956
Zn	0.042115	0.0252678	0.0328459	0.0137613	0.0340449	0.0460242	0.319273	0.0731476	0.0552813	0.108567	0.0711572	0.0447408	0.0572765	0	0.0365964	0.0685791	0.0637263	0.0681586
Rb	0.0184762	0.0353942	0.00837858	0.0230945	0.0177559	0.063454	0.482492	0.0212663	0.0604491	0.19753	0.0752315	0.0516547	0.0669468	0.0365964	0	0.111837	0.0729132	0.0218373
Sr	0.123673	0.0260438	0.112497	0.104815	0.108703	0.16161	0.21094	0.12959	0.136594	0.0525248	0.232032	0.101498	0.0505505	0.0685791	0.111837	0	0.0533737	0.0743689
Zr	0.087817	0.0220986	0.0999359	0.110606	0.12074	0.198305	0.214365	0.127933	0.0447732	0.145622	0.240196	0.0629457	0.0245043	0.0637263	0.0729132	0.0533737	0	0.0498118
Ba	0.0362405	0.0254502	0.0336127	0.0658727	0.0444959	0.126838	0.421167	0.0297794	0.0768432	0.190927	0.158501	0.0775764	0.0569956	0.0681586	0.0218373	0.0743689	0.0743689	0
Elemental variance	1.5689	1.13853	1.39713	1.36968	1.46781	2.08341	6.88718	1.86933	1.94852	2.96188	2.68098	1.6972	1.66354	1.16056	1.36531	1.85923	1.76422	1.55848
Total variation	1.01227
Wheel-Finished Vessels	SiO2	TiO2	Al2O3	Fe2O3	MnO	MgO	CaO	Na2O	K2O	P2O5	V	Cr	Ni	Zn	Rb	Sr	Zr	Ba
SiO2	0	0.0342581	0.00507612	0.00355557	0.0035655	0.100676	0.0418839	0.0171819	0.0345042	0.137468	0.0847992	0.112976	0.0476621	0.0195257	0.0446528	0.0377284	0.0104766	0.0646905
TiO2	0.0342581	0	0.0205925	0.0179953	0.0218516	0.218465	0.13378	0.047782	0.075881	0.0950107	0.0178339	0.238458	0.138746	0.0784445	0.0193746	0.101486	0.00733266	0.172732
Al2O3	0.00507612	0.0205925	0	0.0262777	0.0115254	0.0135818	0.0583022	0.0130425	0.0292498	0.149707	0.0615543	0.154802	0.0611192	0.0376464	0.019789	0.0402128	0.00556438	0.0901759
Fe2O3	0.00355557	0.0179953	0.0262777	0	0.00176758	0.122798	0.0587154	0.0182201	0.0422287	0.107033	0.0592804	0.131436	0.0641513	0.0244193	0.0339945	0.047741	0.00386958	0.0872743
MnO	0.0035655	0.0218516	0.0115254	0.00176758	0	0.129608	0.0570329	0.0208595	0.0548435	0.102487	0.0590317	0.127394	0.0645675	0.0286902	0.042009	0.0487982	0.0050449	0.0945064
MgO	0.100676	0.218465	0.0135818	0.122798	0.129608	0	0.021693	0.071226	0.0910745	0.357494	0.305888	0.0567224	0.0151696	0.0702563	0.181384	0.0343843	0.163434	0.0594268
CaO	0.0418839	0.13378	0.0583022	0.0587154	0.0570329	0.021693	0	0.0294018	0.0737307	0.237491	0.196947	0.0411994	0.00115212	0.0353674	0.12162	0.00998184	0.0870158	0.0561763
Na2O	0.0171819	0.047782	0.0130425	0.0182201	0.0208595	0.071226	0.0294018	0	0.0439732	0.171172	0.0835805	0.116065	0.0283669	0.0398784	0.0339519	0.0102304	0.0284364	0.0960857
K2O	0.0345042	0.075881	0.0292498	0.0422287	0.0548435	0.0910745	0.0737307	0.0439732	0	0.266468	0.155431	0.174867	0.0700786	0.0474214	0.050861	0.0612471	0.0508943	0.0487214
P2O5	0.137468	0.0950107	0.149707	0.107033	0.102487	0.357494	0.237491	0.171172	0.266468	0	0.0958285	0.241081	0.255304	0.141393	0.189263	0.232497	0.107343	0.299344
V	0.0847992	0.0178339	0.0615543	0.0592804	0.0590317	0.305888	0.196947	0.0835805	0.155431	0.0958285	0	0.321038	0.202536	0.152379	0.0400156	0.147186	0.0396082	0.288542
Cr	0.112976	0.238458	0.154802	0.131436	0.127394	0.0567224	0.0411994	0.116065	0.174867	0.241081	0.321038	0	0.0484036	0.0584346	0.26343	0.0839541	0.178324	0.0803085
Ni	0.0476621	0.138746	0.0611192	0.0641513	0.0645675	0.0151696	0.00115212	0.0283669	0.0700786	0.255304	0.202536	0.0484036	0	0.0407228	0.118657	0.00730811	0.0931172	0.059069
Zn	0.0195257	0.0784445	0.0376464	0.0244193	0.0286902	0.0702563	0.0353674	0.0398784	0.0474214	0.141393	0.152379	0.0584346	0.0407228	0	0.0998118	0.0494104	0.0463054	0.0322256
Rb	0.0446528	0.0193746	0.019789	0.0339945	0.042009	0.181384	0.12162	0.0339519	0.050861	0.189263	0.0400156	0.26343	0.118657	0.0998118	0	0.0758524	0.0237857	0.17221
Sr	0.0377284	0.101486	0.0402128	0.047741	0.0487982	0.0343843	0.00998184	0.0102304	0.0612471	0.232497	0.147186	0.0839541	0.00730811	0.0494104	0.0758524	0	0.0679965	0.0866721
Zr	0.0104766	0.00733266	0.00556438	0.00386958	0.0050449	0.163434	0.0870158	0.0284364	0.0508943	0.107343	0.0396082	0.178324	0.0931172	0.0463054	0.0237857	0.0679965	0	0.117669
Ba	0.0646905	0.172732	0.0901759	0.0872743	0.0945064	0.0594268	0.0561763	0.0960857	0.0487214	0.299344	0.288542	0.0803085	0.059069	0.0322256	0.17221	0.0866721	0.117669	0
Elemental variance	0.80068	1.44002	0.798219	0.850758	0.873583	2.01328	1.26149	0.869454	1.37148	3.18638	2.31148	2.42889	1.31613	1.00233	1.53066	1.14269	1.03622	1.90583
Total variation	0.726099
Variation Matrixes: LC3-4 Ceramic Wares
Wheel-Finished Red-Slipped Burnished	SiO2	TiO2	Al2O3	Fe2O3	MnO	MgO	CaO	Na2O	K2O	P2O5	V	Cr	Ni	Zn	Rb	Sr	Zr	Ba
SiO2	0	0.210169	0.0183692	0.0205989	0.0169188	0.267184	1.49614	0.122283	0.0121913	0.183544	0.0931443	0.138822	0.124582	0.00846474	0.0804809	0.481258	0.0289488	0.0710905
TiO2	0.210169	0	0.138877	0.1161	0.211369	0.56467	1.80369	0.0673208	0.273918	0.157674	0.0452278	0.520131	0.487037	0.237745	0.321675	0.739892	0.107469	0.249872
Al2O3	0.0183692	0.138877	0	0.00763323	0.0208261	0.388936	1.75383	0.0908647	0.0405607	0.1577	0.0580497	0.238589	0.228224	0.0312365	0.070252	0.634686	0.0110321	0.0517755
Fe2O3	0.0205989	0.1161	0.00763323	0	0.0175954	0.323977	1.62742	0.0849384	0.0497258	0.160369	0.0379692	0.229325	0.196087	0.0263585	0.106827	0.553117	0.012043	0.0604983
MnO	0.0169188	0.211369	0.0208261	0.0175954	0	0.308099	1.66515	0.154735	0.0454532	0.24768	0.0831468	0.210489	0.169746	0.014459	0.0733882	0.559809	0.0333344	0.0452811
MgO	0.267184	0.56467	0.388936	0.323977	0.308099	0	0.678417	0.414133	0.2945	0.584012	0.4035	0.167076	0.0642742	0.241734	0.568532	0.117003	0.380282	0.436759
CaO	1.49614	1.80369	1.75383	1.62742	1.66515	0.678417	0	1.60342	1.48021	1.55938	1.67338	1.07527	0.870423	1.52577	2.0648	0.309634	1.68407	1.96839
Na2O	0.122283	0.0673208	0.0908647	0.0849384	0.154735	0.414133	1.60342	0	0.170872	0.173607	0.0841915	0.370679	0.340743	0.144922	0.251141	0.608754	0.0904914	0.153731
K2O	0.0121913	0.273918	0.0405607	0.0497258	0.0454532	0.2945	1.48021	0.170872	0	0.169569	0.148207	0.119039	0.117336	0.0248075	0.101121	0.492695	0.0585172	0.103025
P2O5	0.183544	0.157674	0.1577	0.160369	0.24768	0.584012	1.55938	0.173607	0.169569	0	0.154452	0.380016	0.381096	0.2445	0.287698	0.636135	0.136779	0.341218
V	0.0931443	0.0452278	0.0580497	0.0379692	0.0831468	0.4035	1.67338	0.0841915	0.148207	0.154452	0	0.331967	0.310796	0.107803	0.167612	0.596202	0.0278574	0.155346
Cr	0.138822	0.520131	0.238589	0.229325	0.210489	0.167076	1.07527	0.370679	0.119039	0.380016	0.331967	0	0.0663199	0.138731	0.298156	0.329484	0.229503	0.359112
Ni	0.124582	0.487037	0.228224	0.196087	0.169746	0.0642742	0.870423	0.340743	0.117336	0.381096	0.310796	0.0663199	0	0.117939	0.339415	0.181132	0.235984	0.293083
Zn	0.00846474	0.237745	0.0312365	0.0263585	0.014459	0.241734	1.52577	0.144922	0.0248075	0.2445	0.107803	0.138731	0.117939	0	0.104963	0.488704	0.0465338	0.0596637
Rb	0.0804809	0.321675	0.070252	0.106827	0.0733882	0.568532	2.0648	0.251141	0.101121	0.287698	0.167612	0.298156	0.339415	0.104963	0	0.826728	0.0761982	0.127297
Sr	0.481258	0.739892	0.634686	0.553117	0.559809	0.117003	0.309634	0.608754	0.492695	0.636135	0.596202	0.329484	0.181132	0.488704	0.826728	0	0.593467	0.758364
Zr	0.0289488	0.107469	0.0110321	0.012043	0.0333344	0.380282	1.68407	0.0904914	0.0585172	0.136779	0.0278574	0.229503	0.235984	0.0465338	0.0761982	0.593467	0	0.0937081
Ba	0.0710905	0.249872	0.0517755	0.0604983	0.0452811	0.436759	1.96839	0.153731	0.103025	0.341218	0.155346	0.359112	0.293083	0.0596637	0.127297	0.758364	0.0937081	0
Elemental variance	3.37419	6.25284	3.94144	3.63058	3.87748	6.20309	24.8394	4.92683	3.70175	5.95543	4.47885	5.20271	4.52422	3.56433	5.86629	8.90707	3.84622	5.32821
Total variation	3.01169
Wheel-Finished Fine Light-Colored	SiO2	TiO2	Al2O3	Fe2O3	MnO	MgO	CaO	Na2O	K2O	P2O5	V	Cr	Ni	Zn	Rb	Sr	Zr	Ba
SiO2	0	0.0842192	0.0295645	0.0307601	0.0395267	0.0746125	0.703885	0.28014	0.0353414	0.183359	0.021263	0.19826	0.136807	0.00740142	0.0547431	0.76495	0.0289427	0.127592
TiO2	0.0842192	0	0.0228172	0.0719613	0.162989	0.274972	1.15772	0.164862	0.182785	0.503471	0.0526979	0.513622	0.402336	0.114715	0.0670089	1.23837	0.172692	0.212726
Al2O3	0.0295645	0.0228172	0	0.015242	0.0778143	0.143238	1.00544	0.180346	0.120087	0.347112	0.0103238	0.354202	0.238692	0.0510432	0.0424295	1.07301	0.1097	0.156882
Fe2O3	0.0307601	0.0719613	0.015242	0	0.0523874	0.0783531	0.980029	0.212676	0.127132	0.281446	0.0067618	0.306274	0.152141	0.0424743	0.0683316	1.03192	0.117566	0.131494
MnO	0.0395267	0.162989	0.0778143	0.0523874	0	0.0715916	0.800315	0.461765	0.0972558	0.198072	0.0515548	0.185072	0.0938884	0.0530195	0.0540207	0.872884	0.0818111	0.123454
MgO	0.0746125	0.274972	0.143238	0.0783531	0.0715916	0	0.666855	0.406653	0.111081	0.0909448	0.0954252	0.144847	0.017422	0.0578045	0.201217	0.689067	0.108543	0.164661
CaO	0.703885	1.15772	1.00544	0.980029	0.800315	0.666855	0	1.45484	0.434315	0.27701	0.918851	0.425976	0.620181	0.625258	1.01369	0.0115784	0.463866	0.806827
Na2O	0.28014	0.164862	0.180346	0.212676	0.461765	0.406653	1.45484	0	0.410598	0.704165	0.224681	0.765666	0.591828	0.294069	0.367977	1.47948	0.413502	0.488931
K2O	0.0353414	0.182785	0.120087	0.127132	0.0972558	0.111081	0.434315	0.410598	0	0.108047	0.100587	0.150187	0.157115	0.0265419	0.137779	0.48996	0.00163304	0.161927
P2O5	0.183359	0.503471	0.347112	0.281446	0.198072	0.0909448	0.27701	0.704165	0.108047	0	0.273519	0.0999153	0.0705115	0.13856	0.38651	0.289037	0.117538	0.255536
V	0.021263	0.0526979	0.0103238	0.0067618	0.0515548	0.0954252	0.918851	0.224681	0.100587	0.273519	0	0.322939	0.171953	0.0287221	0.0600493	0.972832	0.0941192	0.0941278
Cr	0.19826	0.513622	0.354202	0.306274	0.185072	0.144847	0.425976	0.765666	0.150187	0.0999153	0.322939	0	0.120483	0.201596	0.306374	0.490562	0.137213	0.456563
Ni	0.136807	0.402336	0.238692	0.152141	0.0938884	0.017422	0.620181	0.591828	0.157115	0.0705115	0.171953	0.120483	0	0.114243	0.270473	0.64162	0.153011	0.204067
Zn	0.00740142	0.114715	0.0510432	0.0424743	0.0530195	0.0578045	0.625258	0.294069	0.0265419	0.13856	0.0287221	0.201596	0.114243	0	0.097577	0.670267	0.0264176	0.0959298
Rb	0.0547431	0.0670089	0.0424295	0.0683316	0.0540207	0.201217	1.01369	0.367977	0.137779	0.38651	0.0600493	0.306374	0.270473	0.097577	0	1.1194	0.115181	0.216357
Sr	0.76495	1.23837	1.07301	1.03192	0.872884	0.689067	0.0115784	1.47948	0.48996	0.289037	0.972832	0.490562	0.64162	0.670267	1.1194	0	0.526431	0.834634
Zr	0.0289427	0.172692	0.1097	0.117566	0.0818111	0.108543	0.463866	0.413502	0.00163304	0.117538	0.0941192	0.137213	0.153011	0.0264176	0.115181	0.526431	0	0.169439
Ba	0.127592	0.212726	0.156882	0.131494	0.123454	0.164661	0.806827	0.488931	0.161927	0.255536	0.0941278	0.456563	0.204067	0.0959298	0.216357	0.834634	0.169439	0
Elemental variance	2.80137	5.39997	3.97794	3.70695	3.47742	3.39729	12.3666	8.90218	2.85237	4.32475	3.50041	5.17975	4.15677	2.64564	4.57912	13.196	2.8376	4.70115
Total variation	2.55565
Wheel-Finished Chaff-Tempered Smoothed	SiO2	TiO2	Al2O3	Fe2O3	MnO	MgO	CaO	Na2O	K2O	P2O5	V	Cr	Ni	Zn	Rb	Sr	Zr	Ba
SiO2	0	0.098752	0.00329077	0.0315264	0.0307295	0.156983	0.745746	0.0217349	0.0330981	0.179807	0.113539	0.163804	0.252946	0.0542664	0.0235899	0.140446	0.0134549	0.00690042
TiO2	0.098752	0	0.0867415	0.0216277	0.0219092	0.0712861	0.518141	0.106838	0.101774	0.141298	0.0111868	0.138832	0.170928	0.0320525	0.212976	0.0722293	0.0611865	0.114552
Al2O3	0.00329077	0.0867415	0	0.0297639	0.0290232	0.172645	0.788648	0.0113823	0.0496776	0.206265	0.111406	0.192858	0.283457	0.0614996	0.0333678	0.155582	0.00538259	0.00564899
Fe2O3	0.0315264	0.0216277	0.0297639	0	0.000407539	0.0677645	0.553356	0.0567559	0.0350985	0.114782	0.0277505	0.102683	0.153976	0.0102395	0.107413	0.0632781	0.0227144	0.0460636
MnO	0.0307295	0.0219092	0.0290232	0.000407539	0	0.0707414	0.559553	0.0528299	0.035086	0.109713	0.027049	0.101545	0.15624	0.00992189	0.104233	0.0658388	0.0226631	0.047422
MgO	0.156983	0.0712861	0.172645	0.0677645	0.0707414	0	0.271245	0.239305	0.0822668	0.0546821	0.0351752	0.0320721	0.0276421	0.0330255	0.275254	0.0155347	0.159387	0.191256
CaO	0.745746	0.518141	0.788648	0.553356	0.559553	0.271245	0	0.914009	0.509516	0.324197	0.406481	0.273184	0.189477	0.433022	0.929266	0.246233	0.759827	0.825818
Na2O	0.0217349	0.106838	0.0113823	0.0567559	0.0528299	0.239305	0.914009	0	0.0942086	0.255066	0.142206	0.258547	0.370087	0.0986502	0.0421139	0.216499	0.0145545	0.024531
K2O	0.0330981	0.101774	0.0496776	0.0350985	0.035086	0.0822668	0.509516	0.0942086	0	0.0836977	0.0822308	0.0611252	0.122485	0.0256393	0.0745046	0.0660253	0.0654415	0.0608861
P2O5	0.179807	0.141298	0.206265	0.114782	0.109713	0.0546821	0.324197	0.255066	0.0836977	0	0.0775757	0.0114173	0.040773	0.0606456	0.261391	0.0663094	0.215332	0.245491
V	0.113539	0.0111868	0.111406	0.0277505	0.027049	0.0351752	0.406481	0.142206	0.0822308	0.0775757	0	0.0777509	0.10122	0.0176735	0.22881	0.0392793	0.0919282	0.144188
Cr	0.163804	0.138832	0.192858	0.102683	0.101545	0.0320721	0.273184	0.258547	0.0611252	0.0114173	0.0777509	0	0.0178459	0.0499261	0.247475	0.0375969	0.201526	0.21971
Ni	0.252946	0.170928	0.283457	0.153976	0.15624	0.0276421	0.189477	0.370087	0.122485	0.040773	0.10122	0.0178459	0	0.090526	0.371654	0.0469464	0.283382	0.308862
Zn	0.0542664	0.0320525	0.0614996	0.0102395	0.00992189	0.0330255	0.433022	0.0986502	0.0256393	0.0606456	0.0176735	0.0499261	0.090526	0	0.134508	0.0294214	0.056651	0.0820235
Rb	0.0235899	0.212976	0.0333678	0.107413	0.104233	0.275254	0.929266	0.0421139	0.0745046	0.261391	0.22881	0.247475	0.371654	0.134508	0	0.245296	0.0593072	0.0304916
Sr	0.140446	0.0722293	0.155582	0.0632781	0.0658388	0.0155347	0.246233	0.216499	0.0660253	0.0663094	0.0392793	0.0375969	0.0469464	0.0294214	0.245296	0	0.14203	0.175154
Zr	0.0134549	0.0611865	0.00538259	0.0227144	0.0226631	0.159387	0.759827	0.0145545	0.0654415	0.215332	0.0919282	0.201526	0.283382	0.056651	0.0593072	0.14203	0	0.0118723
Ba	0.00690042	0.114552	0.00564899	0.0460636	0.047422	0.191256	0.825818	0.024531	0.0608861	0.245491	0.144188	0.21971	0.308862	0.0820235	0.0304916	0.175154	0.0118723	0
Elemental variance	2.07061	1.98231	2.22664	1.4452	1.4449	1.95626	9.24772	2.91932	1.58276	2.44844	1.73545	2.1879	2.98845	1.27969	3.38165	1.8237	2.18664	2.54087
Total variation	1.26246
Handmade Light-Colored	SiO2	TiO2	Al2O3	Fe2O3	MnO	MgO	CaO	Na2O	K2O	P2O5	V	Cr	Ni	Zn	Rb	Sr	Zr	Ba
SiO2	0	0.27719	0.0123417	0.0286473	0.00799686	0.00270855	0.0892693	0.297131	0.0142592	0.0405982	0.0394158	0.0995518	0.0692551	0.000607508	0.000342464	0.00320999	0.0102895	0.0707411
TiO2	0.27719	0	0.172553	0.127616	0.191024	0.334699	0.681067	0.0003463	0.417187	0.529952	0.107554	0.708975	0.62355	0.251844	0.258046	0.220742	0.180668	0.627993
Al2O3	0.0123417	0.172553	0	0.0033828	0.000469506	0.0266137	0.167996	0.18836	0.0531326	0.0977083	0.00764591	0.181997	0.140068	0.00747283	0.00857244	0.00296333	9.32394e-05	0.142178
Fe2O3	0.0286473	0.127616	0.0033828	0	0.00637282	0.0489732	0.219057	0.141257	0.0833287	0.137452	0.00085726	0.235005	0.186986	0.0209113	0.0227254	0.0126784	0.00459927	0.189423
MnO	0.00799686	0.191024	0.000469506	0.00637282	0	0.0200134	0.150703	0.207637	0.0436129	0.0846316	0.0119048	0.163979	0.124319	0.00419612	0.00502956	0.00107377	0.000144289	0.126307
MgO	0.00270855	0.334699	0.0266137	0.0489732	0.0200134	0	0.0608787	0.356578	0.00453848	0.0223342	0.0627893	0.0694189	0.0445716	0.00588157	0.00497723	0.0118158	0.0235564	0.0457653
CaO	0.0892693	0.681067	0.167996	0.219057	0.150703	0.0608787	0	0.712129	0.0321728	0.00946529	0.247321	0.00028018	0.00126851	0.104605	0.10067	0.126335	0.160174	0.00107635
Na2O	0.297131	0.0003463	0.18836	0.141257	0.207637	0.356578	0.712129	0	0.441573	0.557393	0.120106	0.74066	0.653286	0.270868	0.277299	0.238574	0.196834	0.657834
K2O	0.0142592	0.417187	0.0531326	0.0833287	0.0436129	0.00453848	0.0321728	0.441573	0	0.00673681	0.10109	0.0384577	0.0206645	0.0207532	0.0190213	0.0310002	0.0487743	0.0214798
P2O5	0.0405982	0.529952	0.0977083	0.137452	0.0846316	0.0223342	0.00946529	0.557393	0.00673681	0	0.160019	0.0130025	0.00380363	0.0511383	0.0483982	0.0666398	0.0917649	0.00415792
V	0.0394158	0.107554	0.00764591	0.00085726	0.0119048	0.0627893	0.247321	0.120106	0.10109	0.160019	0	0.26425	0.213165	0.0302365	0.0324102	0.0201292	0.00942781	0.215766
Cr	0.0995518	0.708975	0.181997	0.235005	0.163979	0.0694189	0.00028018	0.74066	0.0384577	0.0130025	0.26425	0	0.00274102	0.115713	0.111572	0.138514	0.173852	0.00245484
Ni	0.0692551	0.62355	0.140068	0.186986	0.124319	0.0445716	0.00126851	0.653286	0.0206645	0.00380363	0.213165	0.00274102	0	0.0828353	0.0793376	0.102285	0.132934	7.88687e-06
Zn	0.000607508	0.251844	0.00747283	0.0209113	0.00419612	0.00588157	0.104605	0.270868	0.0207532	0.0511383	0.0302365	0.115713	0.0828353	0	3.77229e-05	0.00102458	0.00589663	0.0844598
Rb	0.000342464	0.258046	0.00857244	0.0227254	0.00502956	0.00497723	0.10067	0.277299	0.0190213	0.0483982	0.0324102	0.111572	0.0793376	3.77229e-05	0	0.0014555	0.00687762	0.0809276
Sr	0.00320999	0.220742	0.00296333	0.0126784	0.00107377	0.0118158	0.126335	0.238574	0.0310002	0.0666398	0.0201292	0.138514	0.102285	0.00102458	0.0014555	0	0.00200529	0.104089
Zr	0.0102895	0.180668	9.32394e-05	0.00459927	0.000144289	0.0235564	0.160174	0.196834	0.0487743	0.0917649	0.00942781	0.173852	0.132934	0.00589663	0.00687762	0.00200529	0	0.134989
Ba	0.0707411	0.627993	0.142178	0.189423	0.126307	0.0457653	0.00107635	0.657834	0.0214798	0.00415792	0.215766	0.00245484	7.88687e-06	0.0844598	0.0809276	0.104089	0.134989	0
Elemental variance	1.06356	5.71101	1.21355	1.46927	1.14942	1.14611	2.86447	6.05786	1.39778	1.9252	1.64409	3.06042	2.48108	1.05848	1.0577	1.08454	1.18288	2.50965
Total variation	1.0577
Handmade Kitchen	SiO2	TiO2	Al2O3	Fe2O3	MnO	MgO	CaO	Na2O	K2O	P2O5	V	Cr	Ni	Zn	Rb	Sr	Zr	Ba
SiO2	0	0.124383	0.0290739	0.199896	0.485838	0.129614	1.7393	0.633963	0.0911099	0.207619	0.258284	0.569353	0.522458	0.217353	0.175363	0.251946	0.0630566	0.151702
TiO2	0.124383	0	0.11136	0.0776371	0.368313	0.188414	2.10017	0.617848	0.280794	0.0644124	0.0803225	0.83626	0.715628	0.117669	0.486152	0.590695	0.133217	0.298359
Al2O3	0.0290739	0.11136	0	0.263176	0.561931	0.251383	2.02999	0.39695	0.203798	0.271919	0.322338	0.84577	0.791836	0.31455	0.192148	0.329809	0.0314185	0.308253
Fe2O3	0.199896	0.0776371	0.263176	0	0.157841	0.0739404	1.5328	1.01524	0.298863	0.0184272	0.0177559	0.520024	0.457147	0.0602466	0.710876	0.530225	0.337163	0.18165
MnO	0.485838	0.368313	0.561931	0.157841	0	0.238547	0.915506	1.2521	0.7056	0.279742	0.255298	0.592064	0.706822	0.388035	1.23646	0.494714	0.775793	0.416522
MgO	0.129614	0.188414	0.251383	0.0739404	0.238547	0	1.21483	1.18531	0.133987	0.0995389	0.122327	0.232672	0.210978	0.0918157	0.516361	0.313948	0.326995	0.0287867
CaO	1.7393	2.10017	2.02999	1.5328	0.915506	1.21483	0	3.26467	1.82976	1.82252	1.81921	0.774332	1.25439	1.87844	2.55815	0.882047	2.45537	1.27432
Na2O	0.633963	0.617848	0.39695	1.01524	1.2521	1.18531	3.26467	0	1.15495	1.06904	1.1188	2.28871	2.28775	1.25011	0.787455	0.957027	0.470186	1.37824
K2O	0.0911099	0.280794	0.203798	0.298863	0.7056	0.133987	1.82976	1.15495	0	0.259266	0.321318	0.376157	0.261923	0.188656	0.176291	0.40885	0.17963	0.0706085
P2O5	0.207619	0.0644124	0.271919	0.0184272	0.279742	0.0995389	1.82252	1.06904	0.259266	0	0.00359271	0.572605	0.443921	0.0187872	0.660669	0.659584	0.29847	0.187348
V	0.258284	0.0803225	0.322338	0.0177559	0.255298	0.122327	1.81921	1.1188	0.321318	0.00359271	0	0.606807	0.480335	0.0310568	0.759424	0.715587	0.35756	0.225872
Cr	0.569353	0.83626	0.84577	0.520024	0.592064	0.232672	0.774332	2.28871	0.376157	0.572605	0.606807	0	0.0615928	0.48289	0.947798	0.484256	0.95971	0.156169
Ni	0.522458	0.715628	0.791836	0.457147	0.706822	0.210978	1.25439	2.28775	0.261923	0.443921	0.480335	0.0615928	0	0.322776	0.828659	0.678025	0.823048	0.114905
Zn	0.217353	0.117669	0.31455	0.0602466	0.388035	0.0918157	1.87844	1.25011	0.188656	0.0187872	0.0310568	0.48289	0.322776	0	0.60514	0.699256	0.310775	0.136329
Rb	0.175363	0.486152	0.192148	0.710876	1.23646	0.516361	2.55815	0.787455	0.176291	0.660669	0.759424	0.947798	0.828659	0.60514	0	0.511543	0.130892	0.43267
Sr	0.251946	0.590695	0.329809	0.530225	0.494714	0.313948	0.882047	0.957027	0.40885	0.659584	0.715587	0.484256	0.678025	0.699256	0.511543	0	0.514631	0.332477
Zr	0.0630566	0.133217	0.0314185	0.337163	0.775793	0.326995	2.45537	0.470186	0.17963	0.29847	0.35756	0.95971	0.823048	0.310775	0.130892	0.514631	0	0.354165
Ba	0.151702	0.298359	0.308253	0.18165	0.416522	0.0287867	1.27432	1.37824	0.0706085	0.187348	0.225872	0.156169	0.114905	0.136329	0.43267	0.332477	0.354165	0
Elemental variance	5.85031	7.19163	7.2557	6.45291	9.83113	5.35945	29.3458	21.1283	6.94156	6.93746	7.49589	11.3072	10.9622	7.11388	11.7161	9.35462	8.52209	6.04838
Total variation	4.96707
Wheel-Finished Kitchen	SiO2	TiO2	Al2O3	Fe2O3	MnO	MgO	CaO	Na2O	K2O	P2O5	V	Cr	Ni	Zn	Rb	Sr	Zr	Ba
SiO2	0	0.496362	0.0326107	0.0632268	0.0256917	0.052659	0.00653038	0.259356	0.0352657	0.446068	0.133459	0.109317	0.054778	0.0255856	0.00913816	0.35722	0.0893641	0.0260442
TiO2	0.496362	0	0.378818	0.250704	0.341911	0.537107	0.457768	0.165452	0.700052	0.59167	0.340775	0.964238	0.865868	0.30055	0.627528	0.280501	0.171616	0.534242
Al2O3	0.0326107	0.378818	0	0.0850332	0.0592451	0.150333	0.0539497	0.118242	0.135584	0.244914	0.210492	0.257714	0.155379	0.033445	0.0720077	0.17545	0.0433888	0.013453
Fe2O3	0.0632268	0.250704	0.0850332	0	0.00904994	0.0556853	0.0374389	0.210268	0.115216	0.552836	0.0322799	0.232103	0.198708	0.0125442	0.100363	0.350026	0.0372171	0.132657
MnO	0.0256917	0.341911	0.0592451	0.00904994	0	0.0318474	0.00968749	0.233935	0.0635141	0.527947	0.0482488	0.159255	0.124062	0.00530866	0.0491474	0.363603	0.0504871	0.0850465
MgO	0.052659	0.537107	0.150333	0.0556853	0.0318474	0	0.0246193	0.437756	0.023517	0.778763	0.0440074	0.0694599	0.0791479	0.0618463	0.0446986	0.603866	0.162141	0.152761
CaO	0.00653038	0.457768	0.0539497	0.0374389	0.00968749	0.0246193	0	0.282031	0.0279592	0.52862	0.0819946	0.10082	0.0652395	0.0176066	0.0152094	0.40269	0.0851883	0.0570276
Na2O	0.259356	0.165452	0.118242	0.210268	0.233935	0.437756	0.282031	0	0.478658	0.137892	0.396041	0.704142	0.541765	0.170654	0.364494	0.0221564	0.0708101	0.19909
K2O	0.0352657	0.700052	0.135584	0.115216	0.0635141	0.023517	0.0279592	0.478658	0	0.720374	0.130197	0.0225987	0.0163943	0.0897342	0.0119763	0.616581	0.210733	0.105987
P2O5	0.446068	0.59167	0.244914	0.552836	0.527947	0.778763	0.52862	0.137892	0.720374	0	0.852092	0.943737	0.698711	0.430564	0.548491	0.0579466	0.321312	0.276529
V	0.133459	0.340775	0.210492	0.0322799	0.0482488	0.0440074	0.0819946	0.396041	0.130197	0.852092	0	0.219549	0.237605	0.0764681	0.153658	0.588598	0.13532	0.260386
Cr	0.109317	0.964238	0.257714	0.232103	0.159255	0.0694599	0.10082	0.704142	0.0225987	0.943737	0.219549	0	0.0209008	0.202219	0.0572918	0.858433	0.371347	0.199129
Ni	0.054778	0.865868	0.155379	0.198708	0.124062	0.0791479	0.0652395	0.541765	0.0163943	0.698711	0.237605	0.0209008	0	0.146365	0.0195695	0.654925	0.283078	0.0996055
Zn	0.0255856	0.30055	0.033445	0.0125442	0.00530866	0.0618463	0.0176066	0.170654	0.0897342	0.430564	0.0764681	0.202219	0.146365	0	0.0595131	0.281241	0.0258728	0.0639268
Rb	0.00913816	0.627528	0.0720077	0.100363	0.0491474	0.0446986	0.0152094	0.364494	0.0119763	0.548491	0.153658	0.0572918	0.0195695	0.0595131	0	0.472255	0.153834	0.0467733
Sr	0.35722	0.280501	0.17545	0.350026	0.363603	0.603866	0.40269	0.0221564	0.616581	0.0579466	0.588598	0.858433	0.654925	0.281241	0.472255	0	0.159613	0.248932
Zr	0.0893641	0.171616	0.0433888	0.0372171	0.0504871	0.162141	0.0851883	0.0708101	0.210733	0.321312	0.13532	0.371347	0.283078	0.0258728	0.153834	0.159613	0	0.102714
Ba	0.0260442	0.534242	0.013453	0.132657	0.0850465	0.152761	0.0570276	0.19909	0.105987	0.276529	0.260386	0.199129	0.0996055	0.0639268	0.0467733	0.248932	0.102714	0
Elemental variance	2.22268	8.00516	2.22006	2.47536	2.18799	3.31022	2.25438	4.79274	3.50434	8.65847	3.94117	5.49225	4.2621	2.00344	2.80595	6.49404	2.47404	2.60431
Total variation	1.93635
Handmade Red-Black/Monochrome Burnished	SiO2	TiO2	Al2O3	Fe2O3	MnO	MgO	CaO	Na2O	K2O	P2O5	V	Cr	Ni	Zn	Rb	Sr	Zr	Ba
SiO2	0	0.0535866	0.0149937	0.178639	0.118621	0.00734119	0.0189093	1.07177	0.0168995	0.00612808	0.345413	0.277909	0.192511	0.0224853	0.00104728	1.3322	1.53439e-05	0.721871
TiO2	0.0535866	0	0.125271	0.0365458	0.0127524	0.0212597	0.00883163	1.60466	0.0103002	0.0959573	0.1269	0.0874283	0.0429623	0.00664823	0.0696165	1.92015	0.0554154	0.3821
Al2O3	0.0149937	0.125271	0	0.297141	0.217961	0.0433178	0.067579	0.833229	0.0637293	0.00195069	0.504338	0.422005	0.314956	0.0742016	0.00811566	1.06453	0.0140497	0.944937
Fe2O3	0.178639	0.0365458	0.297141	0	0.00612198	0.113553	0.0813085	2.12553	0.0856495	0.25094	0.0272452	0.010923	0.000259331	0.0743687	0.207042	2.4865	0.181966	0.182306
MnO	0.118621	0.0127524	0.217961	0.00612198	0	0.0669431	0.042809	1.90351	0.0459743	0.178672	0.059197	0.0333998	0.00890132	0.037816	0.14196	2.24587	0.121335	0.255243
MgO	0.00734119	0.0212597	0.0433178	0.113553	0.0669431	0	0.00268637	1.25651	0.00196403	0.0268838	0.252042	0.194913	0.124666	0.00413068	0.013934	1.53732	0.00802778	0.583619
CaO	0.0189093	0.00883163	0.067579	0.0813085	0.042809	0.00268637	0	1.3754	5.64439e-05	0.0465666	0.202687	0.151834	0.0907517	0.000154756	0.0288567	1.66854	0.0200019	0.507114
Na2O	1.07177	1.60466	0.833229	2.12553	1.90351	1.25651	1.3754	0	1.35783	0.915812	2.63407	2.4412	2.17275	1.40473	1.00581	0.014148	1.06367	3.55282
K2O	0.0168995	0.0103002	0.0637293	0.0856495	0.0459743	0.00196403	5.64439e-05	1.35783	0	0.0433806	0.209508	0.157746	0.0953347	0.000398123	0.0263607	1.64918	0.0179333	0.51787
P2O5	0.00612808	0.0959573	0.00195069	0.25094	0.178672	0.0268838	0.0465666	0.915812	0.0433806	0	0.443557	0.366573	0.267334	0.0520904	0.00210868	1.15762	0.00553014	0.861021
V	0.345413	0.1269	0.504338	0.0272452	0.059197	0.252042	0.202687	2.63407	0.209508	0.443557	0	0.00366609	0.0221883	0.19164	0.3845	3.03431	0.350033	0.0685975
Cr	0.277909	0.0874283	0.422005	0.010923	0.0333998	0.194913	0.151834	2.4412	0.157746	0.366573	0.00366609	0	0.0078162	0.142294	0.313076	2.82703	0.282054	0.10398
Ni	0.192511	0.0429623	0.314956	0.000259331	0.00890132	0.124666	0.0907517	2.17275	0.0953347	0.267334	0.0221883	0.0078162	0	0.0834113	0.221957	2.53755	0.195964	0.168813
Zn	0.0224853	0.00664823	0.0742016	0.0743687	0.037816	0.00413068	0.000154756	1.40473	0.000398123	0.0520904	0.19164	0.142294	0.0834113	0	0.0332379	1.70083	0.0236754	0.489551
Rb	0.00104728	0.0696165	0.00811566	0.207042	0.14196	0.013934	0.0288567	1.00581	0.0263607	0.00210868	0.3845	0.313076	0.221957	0.0332379	0	1.25854	0.00080909	0.777909
Sr	1.3322	1.92015	1.06453	2.4865	2.24587	1.53732	1.66854	0.014148	1.64918	1.15762	3.03431	2.82703	2.53755	1.70083	1.25854	0	1.32317	4.01537
Zr	1.53439e-05	0.0554154	0.0140497	0.181966	0.121335	0.00802778	0.0200019	1.06367	0.0179333	0.00553014	0.350033	0.282054	0.195964	0.0236754	0.00080909	1.32317	0	0.728543
Ba	0.721871	0.3821	0.944937	0.182306	0.255243	0.583619	0.507114	3.55282	0.51787	0.861021	0.0685975	0.10398	0.168813	0.489551	0.777909	4.01537	0.728543	0
Elemental variance	4.38034	4.66038	5.0123	6.34604	5.49708	4.25912	4.31408	26.7334	4.30012	4.72212	8.85989	7.82385	6.54812	4.34167	4.49488	31.7728	4.39219	14.8617
Total variation	4.25889
Variation Matrixes: LC5 Ceramic Wares
Wheel-Finished Light-Colored Fine	SiO2	TiO2	Al2O3	Fe2O3	MnO	MgO	CaO	Na2O	K2O	P2O5	V	Cr	Ni	Zn	Rb	Sr	Zr	Ba
SiO2	0	0.0603311	0.00806514	0.00544397	0.00140109	0.0912971	0.0483152	0.000556476	0.00634955	0.0647687	0.115043	0.207978	0.0431654	0.0385265	0.0725031	0.00955216	0.0179199	0.0704057
TiO2	0.0603311	0	0.0264992	0.0333587	0.0434721	0.28095	0.214403	0.0499783	0.0356348	0.0537062	0.0121619	0.46121	0.201967	0.145088	0.00370654	0.117722	0.0130951	0.237005
Al2O3	0.00806514	0.0264992	0	0.00411031	0.00287798	0.15261	0.0955983	0.00528127	0.00636523	0.0597977	0.0625967	0.296071	0.0884959	0.0723345	0.0324467	0.0346952	0.00234191	0.124014
Fe2O3	0.00544397	0.0333587	0.00411031	0	0.00223024	0.121693	0.0792413	0.00254433	0.000248826	0.0372402	0.081146	0.249935	0.0714572	0.0450189	0.0471112	0.0273	0.00705552	0.0942553
MnO	0.00140109	0.0434721	0.00287798	0.00223024	0	0.113576	0.0661117	0.000376741	0.00348003	0.0572064	0.0911437	0.240615	0.0599497	0.0484415	0.0538484	0.0182659	0.0093011	0.0892425
MgO	0.0912971	0.28095	0.15261	0.121693	0.113576	0	0.0131029	0.101186	0.116524	0.170613	0.401514	0.0237404	0.0127189	0.029183	0.319515	0.0471145	0.184423	0.00223079
CaO	0.0483152	0.214403	0.0955983	0.0792413	0.0661117	0.0131029	0	0.0577271	0.0775677	0.157115	0.312467	0.0666394	0.000325129	0.0310345	0.239177	0.0152016	0.12495	0.0119424
Na2O	0.000556476	0.0499783	0.00528127	0.00254433	0.000376741	0.101186	0.0577271	0	0.00332675	0.0555456	0.10193	0.222285	0.0517554	0.0405216	0.0623141	0.0143017	0.0128738	0.0781249
K2O	0.00634955	0.0356348	0.00636523	0.000248826	0.00348003	0.116524	0.0775677	0.00332675	0	0.0324695	0.0860249	0.241448	0.0695478	0.0400508	0.0512966	0.0274044	0.00926375	0.0891827
P2O5	0.0647687	0.0537062	0.0597977	0.0372402	0.0572064	0.170613	0.157115	0.0555456	0.0324695	0	0.111764	0.289978	0.143369	0.0586754	0.0852677	0.0991567	0.0517074	0.133849
V	0.115043	0.0121619	0.0625967	0.081146	0.0911437	0.401514	0.312467	0.10193	0.0860249	0.111764	0	0.615608	0.298863	0.239618	0.00491159	0.190438	0.0423574	0.350169
Cr	0.207978	0.46121	0.296071	0.249935	0.240615	0.0237404	0.0666394	0.222285	0.241448	0.289978	0.615608	0	0.068379	0.092702	0.513999	0.137201	0.338465	0.0372244
Ni	0.0431654	0.201967	0.0884959	0.0714572	0.0599497	0.0127189	0.000325129	0.0517554	0.0695478	0.143369	0.298863	0.068379	0	0.0251425	0.227428	0.0127698	0.116238	0.0100569
Zn	0.0385265	0.145088	0.0723345	0.0450189	0.0484415	0.029183	0.0310345	0.0405216	0.0400508	0.0586754	0.239618	0.092702	0.0251425	0	0.180619	0.0268896	0.0876515	0.0152827
Rb	0.0725031	0.00370654	0.0324467	0.0471112	0.0538484	0.319515	0.239177	0.0623141	0.0512966	0.0852677	0.00491159	0.513999	0.227428	0.180619	0	0.13422	0.01858	0.274577
Sr	0.00955216	0.117722	0.0346952	0.0273	0.0182659	0.0471145	0.0152016	0.0143017	0.0274044	0.0991567	0.190438	0.137201	0.0127698	0.0268896	0.13422	0	0.053605	0.0352742
Zr	0.0179199	0.0130951	0.00234191	0.00705552	0.0093011	0.184423	0.12495	0.0128738	0.00926375	0.0517074	0.0423574	0.338465	0.116238	0.0876515	0.01858	0.053605	0	0.151277
Ba	0.0704057	0.237005	0.124014	0.0942553	0.0892425	0.00223079	0.0119424	0.0781249	0.0891827	0.133849	0.350169	0.0372244	0.0100569	0.0152827	0.274577	0.0352742	0.151277	0
Elemental variance	0.861623	1.99029	1.0742	0.90939	0.90154	2.18199	1.61092	0.860628	0.896186	1.66223	3.11776	4.10348	1.50163	1.21678	2.32152	1.00111	1.2411	1.80411
Total variation	0.81268
Wheel-Finished Light-Colored Semifine	SiO2	TiO2	Al2O3	Fe2O3	MnO	MgO	CaO	Na2O	K2O	P2O5	V	Cr	Ni	Zn	Rb	Sr	Zr	Ba
SiO2	0	0.00041359	0.0035304	9.68474e-06	0.000154306	0.165711	0.0698283	0.067436	0.00403707	0.038688	0.00525498	0.0243162	0.0995022	0.000305435	0.0309769	0.130903	0.000975751	0.00416378
TiO2	0.00041359	0	0.00636072	0.000549853	6.26461e-05	0.182682	0.08099	0.0784119	0.00703499	0.0311014	0.00861707	0.0310724	0.112746	8.18087e-06	0.0385492	0.146033	0.000118812	0.00195279
Al2O3	0.0035304	0.00636072	0	0.00317027	0.00516087	0.120867	0.0419567	0.0401069	1.69806e-05	0.0655923	0.000170931	0.00931599	0.0655476	0.00591267	0.0135922	0.0914385	0.00821818	0.0153622
Fe2O3	9.68474e-06	0.000549853	0.00317027	0	0.000241306	0.163187	0.0681933	0.0658293	0.00365129	0.0399219	0.00481348	0.0233553	0.0975486	0.000423896	0.0298912	0.128661	0.00117986	0.00457508
MnO	0.000154306	6.26461e-05	0.00516087	0.000241306	0	0.175979	0.0765477	0.0740419	0.00576991	0.0339557	0.00721026	0.0283446	0.107493	2.55501e-05	0.0355039	0.140046	0.000354005	0.00271497
MgO	0.165711	0.182682	0.120867	0.163187	0.175979	0	0.0203993	0.0217245	0.118019	0.364538	0.111947	0.0630714	0.00839733	0.180246	0.0533952	0.00204952	0.192119	0.22241
CaO	0.0698283	0.08099	0.0419567	0.0681933	0.0765477	0.0203993	0	2.08497e-05	0.0402855	0.212469	0.0367716	0.0117319	0.00262034	0.0793702	0.00778767	0.00951691	0.0873129	0.108095
Na2O	0.067436	0.0784119	0.0401069	0.0658293	0.0740419	0.0217245	2.08497e-05	0	0.0384734	0.20828	0.0350412	0.0107636	0.00310867	0.0768182	0.00700262	0.0104287	0.0846352	0.105113
K2O	0.00403707	0.00703499	1.69806e-05	0.00365129	0.00576991	0.118019	0.0402855	0.0384734	0	0.06772	8.01619e-05	0.00853751	0.0634545	0.00656337	0.0126483	0.0889633	0.00898229	0.0164007
P2O5	0.038688	0.0311014	0.0655923	0.0399219	0.0339557	0.364538	0.212469	0.20828	0.06772	0	0.07246	0.124347	0.26228	0.0321184	0.138902	0.31192	0.0273756	0.0174677
V	0.00525498	0.00861707	0.000170931	0.00481348	0.00721026	0.111947	0.0367716	0.0350412	8.01619e-05	0.07246	0	0.00696312	0.059024	0.00809423	0.0107146	0.0837025	0.0107596	0.0187741
Cr	0.0243162	0.0310724	0.00931599	0.0233553	0.0283446	0.0630714	0.0117319	0.0107636	0.00853751	0.124347	0.00696312	0	0.0254413	0.0300722	0.000402649	0.0423819	0.035034	0.0486043
Ni	0.0995022	0.112746	0.0655476	0.0975486	0.107493	0.00839733	0.00262034	0.00310867	0.0634545	0.26228	0.059024	0.0254413	0	0.110833	0.0194427	0.00214975	0.120185	0.144375
Zn	0.000305435	8.18087e-06	0.00591267	0.000423896	2.55501e-05	0.180246	0.0793702	0.0768182	0.00656337	0.0321184	0.00809423	0.0300722	0.110833	0	0.0374343	0.143855	0.000189346	0.00221376
Rb	0.0309769	0.0385492	0.0135922	0.0298912	0.0355039	0.0533952	0.00778767	0.00700262	0.0126483	0.138902	0.0107146	0.000402649	0.0194427	0.0374343	0	0.0345225	0.0429483	0.0578547
Sr	0.130903	0.146033	0.0914385	0.128661	0.140046	0.00204952	0.00951691	0.0104287	0.0889633	0.31192	0.0837025	0.0423819	0.00214975	0.143855	0.0345225	0	0.154482	0.181759
Zr	0.000975751	0.000118812	0.00821818	0.00117986	0.000354005	0.192119	0.0873129	0.0846352	0.00898229	0.0273756	0.0107596	0.035034	0.120185	0.000189346	0.0429483	0.154482	0
Ba	0.00416378	0.00195279	0.0153622	0.00457508	0.00271497	0.22241	0.108095	0.105113	0.0164007	0.0174677	0.0187741	0.0486043	0.144375	0.00221376	0.0578547	0.181759	0.00110825	0
Elemental variance	0.646207	0.726704	0.496321	0.635203	0.693606	2.16674	0.953897	0.927236	0.490638	2.04914	0.480399	0.523756	1.30415	0.714483	0.571569	1.70281	0.775978	0.951837
Total variation	0.466963
Handmade Kitchen	SiO2	TiO2	Al2O3	Fe2O3	MnO	MgO	CaO	Na2O	K2O	P2O5	V	Cr	Ni	Zn	Rb	Sr	Zr	Ba
SiO2	0	0.0545622	0.00907171	0.032013	0.0288606	0.0796847	0.451501	0.0194513	0.0406308	0.247565	0.0721743	0.109008	0.116056	0.042115	0.0184762	0.123673	0.087817	0.0362405
TiO2	0.0545622	0	0.04628	0.046638	0.0489335	0.100797	0.281525	0.0680855	0.0647193	0.0894061	0.148424	0.0373418	0.0175629	0.0252678	0.0353942	0.0260438	0.0220986	0.0254502
Al2O3	0.00907171	0.04628	0	0.0123974	0.00721593	0.0425389	0.493432	0.0100659	0.0706484	0.202667	0.0473582	0.0826899	0.0997612	0.0328459	0.00837858	0.112497	0.0999359	0.0336127
Fe2O3	0.032013	0.046638	0.0123974	0	0.00916215	0.0147988	0.458348	0.0399749	0.086611	0.148348	0.0295843	0.0623372	0.0914054	0.0137613	0.0230945	0.104815	0.110606	0.0658727
MnO	0.0288606	0.0489335	0.00721593	0.00916215	0	0.0236563	0.512727	0.0197637	0.107286	0.170625	0.0455888	0.073765	0.0979258	0.0340449	0.0177559	0.108703	0.12074	0.0444959
MgO	0.0796847	0.100797	0.0425389	0.0147988	0.0236563	0	0.576703	0.0736609	0.167675	0.169026	0.0189292	0.0991073	0.151334	0.0460242	0.063454	0.16161	0.198305	0.126838
CaO	0.451501	0.281525	0.493432	0.458348	0.512727	0.576703	0	0.567525	0.305001	0.266824	0.662456	0.381313	0.281583	0.319273	0.482492	0.21094	0.214365	0.421167
Na2O	0.0194513	0.0680855	0.0100659	0.0399749	0.0197637	0.0736609	0.567525	0	0.105974	0.247362	0.076268	0.126869	0.132609	0.0731476	0.0212663	0.12959	0.127933	0.0297794
K2O	0.0406308	0.0647193	0.0706484	0.086611	0.107286	0.167675	0.305001	0.105974	0	0.262372	0.158731	0.105867	0.0990626	0.0552813	0.0604491	0.136594	0.0447732	0.0768432
P2O5	0.247565	0.0894061	0.202667	0.148348	0.170625	0.169026	0.266824	0.247362	0.262372	0	0.271528	0.10747	0.0835125	0.108567	0.19753	0.0525248	0.145622	0.190927
V	0.0721743	0.148424	0.0473582	0.0295843	0.0455888	0.0189292	0.662456	0.076268	0.158731	0.271528	0	0.154694	0.218123	0.0711572	0.0752315	0.232032	0.240196	0.158501
Cr	0.109008	0.0373418	0.0826899	0.0623372	0.073765	0.0991073	0.381313	0.126869	0.105867	0.10747	0.154694	0	0.0183255	0.0447408	0.0516547	0.101498	0.0629457	0.0775764
Ni	0.116056	0.0175629	0.0997612	0.0914054	0.0979258	0.151334	0.281583	0.132609	0.0990626	0.0835125	0.218123	0.0183255	0	0.0572765	0.0669468	0.0505505	0.0245043	0.0569956
Zn	0.042115	0.0252678	0.0328459	0.0137613	0.0340449	0.0460242	0.319273	0.0731476	0.0552813	0.108567	0.0711572	0.0447408	0.0572765	0	0.0365964	0.0685791	0.0637263	0.0681586
Rb	0.0184762	0.0353942	0.00837858	0.0230945	0.0177559	0.063454	0.482492	0.0212663	0.0604491	0.19753	0.0752315	0.0516547	0.0669468	0.0365964	0	0.111837	0.0729132	0.0218373
Sr	0.123673	0.0260438	0.112497	0.104815	0.108703	0.16161	0.21094	0.12959	0.136594	0.0525248	0.232032	0.101498	0.0505505	0.0685791	0.111837	0	0.0533737	0.0743689
Zr	0.087817	0.0220986	0.0999359	0.110606	0.12074	0.198305	0.214365	0.127933	0.0447732	0.145622	0.240196	0.0629457	0.0245043	0.0637263	0.0729132	0.0533737	0	0.0498118
Ba	0.0362405	0.0254502	0.0336127	0.0658727	0.0444959	0.126838	0.421167	0.0297794	0.0768432	0.190927	0.158501	0.0775764	0.0569956	0.0681586	0.0218373	0.0743689	0.0498118	0
Elemental variance	1.5689	1.13853	1.4114	1.34977	1.47125	2.11414	6.88718	1.86933	1.94852	2.96188	2.68098	1.6972	1.66354	1.16056	1.36531	1.85923	1.73967	1.55848
Total variation	1.01238
