# Supplementary material for: Re-assessing the notion(s) of craft standardization through diversity statistics: A pilot study on Late Chalcolithic pottery from Arslantepe in Eastern Anatolia
Source: PLoS One. 2021 Jan 20;16(1):e0245660. doi: 10.1371/journal.pone.0245660 (PMC7817063; doi:10.1371/journal.pone.0245660)
Supplement: S2 Table — (XLSX) [file pone.0245660.s002.xlsx]

## Sheet: Mehinick, Pielou, Shannon
LC1-2
	Recipes	Nr of individuals	pi	lnpi	pi*lnpi	(pi*lnpi)*-1		Recipes	Nr of individuals	pi	lnpi	pi*lnpi	(pi*lnpi)*-1
	Petro-group VIa	2	0.105263	-2.25129	-0.236978	0.236978		Petro-group VIa	1	0.0714286	-2.63906	-0.188504	0.188504
	Petro-group VIm	4	0.210526	-1.55814	-0.32803	0.32803		Petro-group VIm	1	0.0714286	-2.63906	-0.188504	0.188504
	Petro-group CIb	2	0.105263	-2.25129	-0.236978	0.236978		Petro-group CIb	1	0.0714286	-2.63906	-0.188504	0.188504
	NC1	1	0.0526316	-2.94444	-0.15497	0.15497		126/14 NC	1	0.0714286	-2.63906	-0.188504	0.188504
	NC2	1	0.0526316	-2.94444	-0.15497	0.15497		128/14 NC	1	0.0714286	-2.63906	-0.188504	0.188504
	NC3	1	0.0526316	-2.94444	-0.15497	0.15497		131/14 NC	1	0.0714286	-2.63906	-0.188504	0.188504
	NC4	1	0.0526316	-2.94444	-0.15497	0.15497		132/14 NC	1	0.0714286	-2.63906	-0.188504	0.188504
	NC5	1	0.0526316	-2.94444	-0.15497	0.15497		134/14 NC	1	0.0714286	-2.63906	-0.188504	0.188504
	NC6	1	0.0526316	-2.94444	-0.15497	0.15497		135/14 NC	1	0.0714286	-2.63906	-0.188504	0.188504
	NC7	1	0.0526316	-2.94444	-0.15497	0.15497		136/14 NC	1	0.0714286	-2.63906	-0.188504	0.188504
	NC8	1	0.0526316	-2.94444	-0.15497	0.15497		137/14 NC	1	0.0714286	-2.63906	-0.188504	0.188504
	NC9	1	0.0526316	-2.94444	-0.15497	0.15497		140/14 NC	1	0.0714286	-2.63906	-0.188504	0.188504
	NC10	1	0.0526316	-2.94444	-0.15497	0.15497		143/14 NC	1	0.0714286	-2.63906	-0.188504	0.188504
	NC11	1	0.0526316	-2.94444	-0.15497	0.15497		144/14 NC	1	0.0714286	-2.63906	-0.188504	0.188504
Sum	14	19			Shannon´s index	2.50666			14			Highest Shannon´s index	2.63906
												Pielou´s index	0.949832
	Menhinick´s index	3.21182
LC3-4
	Recipes	Nr of individuals	pi	lnpi	pi*lnpi	(pi*lnpi)*-1		Recipes	Nr of individuals	pi	lnpi	pi*lnpi	(pi*lnpi)*-1
	Petro-group C	5	0.0515464	-2.96527	-0.152849	0.152849		Petro-group C	1	0.0416667	-3.17805	-0.132419	0.132419
	Petro-group VC	11	0.113402	-2.17682	-0.246855	0.246855		Petro-group VC	1	0.0416667	-3.17805	-0.132419	0.132419
	Petro-group VCEm-a	18	0.185567	-1.68434	-0.312558	0.312558		Petro-group VCEm-a	1	0.0416667	-3.17805	-0.132419	0.132419
	Petro-group VCEm-a+Ib	16	0.164948	-1.80212	-0.297257	0.297257		Petro-group VCEm-a+Ib	1	0.0416667	-3.17805	-0.132419	0.132419
	Petro-group VCIb	15	0.154639	-1.86666	-0.288659	0.288659		Petro-group VCIb	1	0.0416667	-3.17805	-0.132419	0.132419
	Petro-group VEm	3	0.0309278	-3.4761	-0.107508	0.107508		Petro-group VEm	1	0.0416667	-3.17805	-0.132419	0.132419
	Petro-group VIb	10	0.103093	-2.27213	-0.23424	0.23424		Petro-group VIb	1	0.0416667	-3.17805	-0.132419	0.132419
	Petro-group VMgne	2	0.0206186	-3.88156	-0.0800322	0.0800322		Petro-group VMgne	1	0.0416667	-3.17805	-0.132419	0.132419
	Petro-group VMqu-sc	2	0.0206186	-3.88156	-0.0800322	0.0800322		Petro-group VMqu-sc	1	0.0416667	-3.17805	-0.132419	0.132419
	NC1	1	0.0103093	-4.57471	-0.047162	0.047162		NC1	1	0.0416667	-3.17805	-0.132419	0.132419
	NC2	1	0.0103093	-4.57471	-0.047162	0.047162		NC2	1	0.0416667	-3.17805	-0.132419	0.132419
	NC3	1	0.0103093	-4.57471	-0.047162	0.047162		NC3	1	0.0416667	-3.17805	-0.132419	0.132419
	NC4	1	0.0103093	-4.57471	-0.047162	0.047162		NC4	1	0.0416667	-3.17805	-0.132419	0.132419
	NC5	1	0.0103093	-4.57471	-0.047162	0.047162		NC5	1	0.0416667	-3.17805	-0.132419	0.132419
	NC6	1	0.0103093	-4.57471	-0.047162	0.047162		NC6	1	0.0416667	-3.17805	-0.132419	0.132419
	NC7	1	0.0103093	-4.57471	-0.047162	0.047162		NC7	1	0.0416667	-3.17805	-0.132419	0.132419
	NC8	1	0.0103093	-4.57471	-0.047162	0.047162		NC8	1	0.0416667	-3.17805	-0.132419	0.132419
	NC9	1	0.0103093	-4.57471	-0.047162	0.047162		NC9	1	0.0416667	-3.17805	-0.132419	0.132419
	NC10	1	0.0103093	-4.57471	-0.047162	0.047162		NC10	1	0.0416667	-3.17805	-0.132419	0.132419
	NC11	1	0.0103093	-4.57471	-0.047162	0.047162		NC11	1	0.0416667	-3.17805	-0.132419	0.132419
	NC12	1	0.0103093	-4.57471	-0.047162	0.047162		NC12	1	0.0416667	-3.17805	-0.132419	0.132419
	NC13	1	0.0103093	-4.57471	-0.047162	0.047162		NC13	1	0.0416667	-3.17805	-0.132419	0.132419
	NC14	1	0.0103093	-4.57471	-0.047162	0.047162		NC14	1	0.0416667	-3.17805	-0.132419	0.132419
	NC15	1	0.0103093	-4.57471	-0.047162	0.047162		NC15	1	0.0416667	-3.17805	-0.132419	0.132419
Sum	24	97			Shannon´s index	2.50742			24			Highest Shannon´s index	3.17805
												Pielou´s index	0.78898
	Menhinick´s index	2.43683
LC5
	Recipes	Nr of individuals	pi	lnpi	pi*lnpi	(pi*lnpi)*-1		Recipes	Nr of individuals	pi	lnpi	pi*lnpi	(pi*lnpi)*-1
	Petro-group CEm-a	2	0.0392157	-3.23868	-0.127007	0.127007		Petro-group CEm-a	1	0.0384615	-3.2581	-0.125311	0.125311
	Petro-group VC	2	0.0392157	-3.23868	-0.127007	0.127007		Petro-group VC	1	0.0384615	-3.2581	-0.125311	0.125311
	Petro-group VCEm	2	0.0392157	-3.23868	-0.127007	0.127007		Petro-group VCEm	1	0.0384615	-3.2581	-0.125311	0.125311
	Petro-group VCEm-a	4	0.0784314	-2.54553	-0.19965	0.19965		Petro-group VCEm-a	1	0.0384615	-3.2581	-0.125311	0.125311
	Petro-group VCEm-a+Ib	5	0.0980392	-2.32239	-0.227685	0.227685		Petro-group VCEm-a+Ib	1	0.0384615	-3.2581	-0.125311	0.125311
	Petro-group VCIb	3	0.0588235	-2.83321	-0.16666	0.16666		Petro-group VCIb	1	0.0384615	-3.2581	-0.125311	0.125311
	Petro-group CEb-m	2	0.0392157	-3.23868	-0.127007	0.127007		Petro-group CEb-m	1	0.0384615	-3.2581	-0.125311	0.125311
	Petro-group CIb	3	0.0588235	-2.83321	-0.16666	0.16666		Petro-group CIb	1	0.0384615	-3.2581	-0.125311	0.125311
	Petro-group VMgne	7	0.137255	-1.98592	-0.272577	0.272577		Petro-group VMgne	1	0.0384615	-3.2581	-0.125311	0.125311
	Petro-group VMmetag	5	0.0980392	-2.32239	-0.227685	0.227685		Petro-group VMmetag	1	0.0384615	-3.2581	-0.125311	0.125311
	NC1	1	0.0196078	-3.93183	-0.0770946	0.0770946		NC1	1	0.0384615	-3.2581	-0.125311	0.125311
	NC2	1	0.0196078	-3.93183	-0.0770946	0.0770946		NC2	1	0.0384615	-3.2581	-0.125311	0.125311
	NC3	1	0.0196078	-3.93183	-0.0770946	0.0770946		NC3	1	0.0384615	-3.2581	-0.125311	0.125311
	NC4	1	0.0196078	-3.93183	-0.0770946	0.0770946		NC4	1	0.0384615	-3.2581	-0.125311	0.125311
	NC5	1	0.0196078	-3.93183	-0.0770946	0.0770946		NC5	1	0.0384615	-3.2581	-0.125311	0.125311
	NC6	1	0.0196078	-3.93183	-0.0770946	0.0770946		NC6	1	0.0384615	-3.2581	-0.125311	0.125311
	NC7	1	0.0196078	-3.93183	-0.0770946	0.0770946		NC7	1	0.0384615	-3.2581	-0.125311	0.125311
	NC8	1	0.0196078	-3.93183	-0.0770946	0.0770946		NC8	1	0.0384615	-3.2581	-0.125311	0.125311
	NC9	1	0.0196078	-3.93183	-0.0770946	0.0770946		NC9	1	0.0384615	-3.2581	-0.125311	0.125311
	NC10	1	0.0196078	-3.93183	-0.0770946	0.0770946		NC10	1	0.0384615	-3.2581	-0.125311	0.125311
	NC11	1	0.0196078	-3.93183	-0.0770946	0.0770946		NC11	1	0.0384615	-3.2581	-0.125311	0.125311
	NC12	1	0.0196078	-3.93183	-0.0770946	0.0770946		NC12	1	0.0384615	-3.2581	-0.125311	0.125311
	NC13	1	0.0196078	-3.93183	-0.0770946	0.0770946		NC13	1	0.0384615	-3.2581	-0.125311	0.125311
	NC14	1	0.0196078	-3.93183	-0.0770946	0.0770946		NC14	1	0.0384615	-3.2581	-0.125311	0.125311
	NC15	1	0.0196078	-3.93183	-0.0770946	0.0770946		NC15	1	0.0384615	-3.2581	-0.125311	0.125311
	NC16	1	0.0196078	-3.93183	-0.0770946	0.0770946		NC16	1	0.0384615	-3.2581	-0.125311	0.125311
Sum	26	51			Shannon´s index	3.00246			26			Highest Shannon´s index	3.2581
												Pielou´s index	0.921537
	Menhinick´s index	3.64073
LC1-2: handmade mass-produced ware
	Recipes	Nr of individuals	pi	lnpi	pi*lnpi	(pi*lnpi)*-1		Recipes	Nr of individuals	pi	lnpi	pi*lnpi	(pi*lnpi)*-1
	Petro-group VIm	2	0.4	-0.916291	-0.366516	0.366516		Petro-group VIm	1	0.25	-1.38629	-0.346574	0.346574
	NC1	1	0.2	-1.60944	-0.321888	0.321888		NC1	1	0.25	-1.38629	-0.346574	0.346574
	NC2	1	0.2	-1.60944	-0.321888	0.321888		NC2	1	0.25	-1.38629	-0.346574	0.346574
	NC3	1	0.2	-1.60944	-0.321888	0.321888		NC3	1	0.25	-1.38629	-0.346574	0.346574
Sum	4	5			Shannon´s index	1.33218			4			Highest Shannon´s index	1.38629
												Pielou´s index	0.960964
	Menhinick´s index	1.78885
LC1-2: handmade plain ware
	Recipes	Nr of individuals	pi	lnpi	pi*lnpi	(pi*lnpi)*-1		Recipes	Nr of individuals	pi	lnpi	pi*lnpi	(pi*lnpi)*-1
	Petro-group VIm	1	0.2	-1.60944	-0.321888	0.321888		Petro-group VIm	1	0.25	-1.38629	-0.346574	0.346574
	Petro-grouo VIa	2	0.4	-0.916291	-0.366516	0.366516		Petro-grouo VIa	1	0.25	-1.38629	-0.346574	0.346574
	NC1	1	0.2	-1.60944	-0.321888	0.321888		NC1	1	0.25	-1.38629	-0.346574	0.346574
	NC2	1	0.2	-1.60944	-0.321888	0.321888		NC2	1	0.25	-1.38629	-0.346574	0.346574
Sum	4	5			Shannon´s index	1.33218			4			Highest Shannon´s index	1.38629
												Pielou´s index	0.960964
	Menhinick´s index	1.78885
LC1-2: handmade burnished ware
	Recipes	Nr of individuals	pi	lnpi	pi*lnpi	(pi*lnpi)*-1		Recipes	Nr of individuals	pi	lnpi	pi*lnpi	(pi*lnpi)*-1
	Petro-group VIm	1	0.2	-1.60944	-0.321888	0.321888		Petro-group VIm	1	0.2	-1.60944	-0.321888	0.321888
	NC1	1	0.2	-1.60944	-0.321888	0.321888		NC1	1	0.2	-1.60944	-0.321888	0.321888
	NC2	1	0.2	-1.60944	-0.321888	0.321888		NC2	1	0.2	-1.60944	-0.321888	0.321888
	NC3	1	0.2	-1.60944	-0.321888	0.321888		NC3	1	0.2	-1.60944	-0.321888	0.321888
	NC4	1	0.2	-1.60944	-0.321888	0.321888		NC4	1	0.2	-1.60944	-0.321888	0.321888
Sum	5	5			Shannon´s index	1.60944			5			Highest Shannon´s index	1.60944
												Pielou´s index	1
	Menhinick´s index	2.23607
LC1-2: handmade plain grit ware
	Recipes	Nr of individuals	pi	lnpi	pi*lnpi	(pi*lnpi)*-1		Recipes	Nr of individuals	pi	lnpi	pi*lnpi	(pi*lnpi)*-1
	Petro-group CIb	2	0.5	-0.693147	-0.346574	0.346574		Petro-group CIb	1	0.333333	-1.09861	-0.366204	0.366204
	NC1	1	0.25	-1.38629	-0.346574	0.346574		NC1	1	0.333333	-1.09861	-0.366204	0.366204
	NC2	1	0.25	-1.38629	-0.346574	0.346574		NC2	1	0.333333	-1.09861	-0.366204	0.366204
Sum	3	4			Shannon´s index	1.03972			3			Highest Shannon´s index	1.09861
												Pielou´s index	0.946395
	Menhinick´s index	1.5
LC3-4: handmade wares
	Recipes	Nr of individuals	pi	lnpi	pi*lnpi	(pi*lnpi)*-1		Recipes	Nr of individuals	pi	lnpi	pi*lnpi	(pi*lnpi)*-1
	Petro-group VIb	3	0.136364	-1.99243	-0.271695	0.271695		Petro-group VIb	1	0.0555556	-2.89037	-0.160576	0.160576
	Petro-group VEm	1	0.0454545	-3.09104	-0.140502	0.140502		Petro-group VEm	1	0.0555556	-2.89037	-0.160576	0.160576
	Petro-group VMqu-sc	2	0.0909091	-2.3979	-0.21799	0.21799		Petro-group VMqu-sc	1	0.0555556	-2.89037	-0.160576	0.160576
	Petro-group VC	2	0.0909091	-2.3979	-0.21799	0.21799		Petro-group VC	1	0.0555556	-2.89037	-0.160576	0.160576
	Petro-group VCEm-a+Ib	1	0.0454545	-3.09104	-0.140502	0.140502		Petro-group VCEm-a+Ib	1	0.0555556	-2.89037	-0.160576	0.160576
	NC1	1	0.0454545	-3.09104	-0.140502	0.140502		NC1	1	0.0555556	-2.89037	-0.160576	0.160576
	NC2	1	0.0454545	-3.09104	-0.140502	0.140502		NC2	1	0.0555556	-2.89037	-0.160576	0.160576
	NC3	1	0.0454545	-3.09104	-0.140502	0.140502		NC3	1	0.0555556	-2.89037	-0.160576	0.160576
	NC4	1	0.0454545	-3.09104	-0.140502	0.140502		NC4	1	0.0555556	-2.89037	-0.160576	0.160576
	NC5	1	0.0454545	-3.09104	-0.140502	0.140502		NC5	1	0.0555556	-2.89037	-0.160576	0.160576
	NC6	1	0.0454545	-3.09104	-0.140502	0.140502		NC6	1	0.0555556	-2.89037	-0.160576	0.160576
	NC7	1	0.0454545	-3.09104	-0.140502	0.140502		NC7	1	0.0555556	-2.89037	-0.160576	0.160576
	NC8	1	0.0454545	-3.09104	-0.140502	0.140502		NC8	1	0.0555556	-2.89037	-0.160576	0.160576
	NC9	1	0.0454545	-3.09104	-0.140502	0.140502		NC9	1	0.0555556	-2.89037	-0.160576	0.160576
	NC10	1	0.0454545	-3.09104	-0.140502	0.140502		NC10	1	0.0555556	-2.89037	-0.160576	0.160576
	NC11	1	0.0454545	-3.09104	-0.140502	0.140502		NC11	1	0.0555556	-2.89037	-0.160576	0.160576
	NC12	1	0.0454545	-3.09104	-0.140502	0.140502		NC12	1	0.0555556	-2.89037	-0.160576	0.160576
	NC13	1	0.0454545	-3.09104	-0.140502	0.140502		NC13	1	0.0555556	-2.89037	-0.160576	0.160576
SUM	18	22			Shannon´s index	2.8152			18			Highest Shannon´s index	2.89037
												Pielou´s index	0.973994
	Menhinick´s index	3.83761
LC3-4: handmade wares - M/RBBW
	Recipes	Nr of individuals	pi	lnpi	pi*lnpi	(pi*lnpi)*-1		Recipes	Nr of individuals	pi	lnpi	pi*lnpi	(pi*lnpi)*-1
	Petro-group VIb	3	0.214286	-1.54045	-0.330095	0.330095		Petro-group VIb	1	0.1	-2.30259	-0.230259	0.230259
	Petro-group VEm	1	0.0714286	-2.63906	-0.188504	0.188504		Petro-group VEm	1	0.1	-2.30259	-0.230259	0.230259
	Petro-group VMqu-sc	2	0.142857	-1.94591	-0.277987	0.277987		Petro-group VMqu-sc	1	0.1	-2.30259	-0.230259	0.230259
	Petro-group VC	2	0.142857	-1.94591	-0.277987	0.277987		Petro-group VC	1	0.1	-2.30259	-0.230259	0.230259
	Petro-group VCEm-a+Ib	1	0.0714286	-2.63906	-0.188504	0.188504		Petro-group VCEm-a+Ib	1	0.1	-2.30259	-0.230259	0.230259
	NC1	1	0.0714286	-2.63906	-0.188504	0.188504		NC1	1	0.1	-2.30259	-0.230259	0.230259
	NC2	1	0.0714286	-2.63906	-0.188504	0.188504		NC2	1	0.1	-2.30259	-0.230259	0.230259
	NC3	1	0.0714286	-2.63906	-0.188504	0.188504		NC3	1	0.1	-2.30259	-0.230259	0.230259
	NC4	1	0.0714286	-2.63906	-0.188504	0.188504		NC4	1	0.1	-2.30259	-0.230259	0.230259
	NC5	1	0.0714286	-2.63906	-0.188504	0.188504		NC5	1	0.1	-2.30259	-0.230259	0.230259
SUM	10	14			Shannon´s index	2.2056			10			Highest Shannon´s index	2.30259
												Pielou´s index	0.957879
	Menhinick´s index	2.67261
LC3-4: wheel-finished wares
	Recipes	Nr of individuals	pi	lnpi	pi*lnpi	(pi*lnpi)*-1		Recipes	Nr of individuals	pi	lnpi	pi*lnpi	(pi*lnpi)*-1
	Petro-group C	5	0.0649351	-2.73437	-0.177556	0.177556		Petro-group C	1	0.0833333	-2.48491	-0.207076	0.207076
	Petro-group VC	9	0.116883	-2.14658	-0.250899	0.250899		Petro-group VC	1	0.0833333	-2.48491	-0.207076	0.207076
	Petro-group VCEm-a	18	0.233766	-1.45343	-0.339764	0.339764		Petro-group VCEm-a	1	0.0833333	-2.48491	-0.207076	0.207076
	Petro-group VCEm-a+Ib	15	0.194805	-1.63576	-0.318654	0.318654		Petro-group VCEm-a+Ib	1	0.0833333	-2.48491	-0.207076	0.207076
	Petro-group VCIb	15	0.194805	-1.63576	-0.318654	0.318654		Petro-group VCIb	1	0.0833333	-2.48491	-0.207076	0.207076
	Petro-group VEm	2	0.025974	-3.65066	-0.0948223	0.0948223		Petro-group VEm	1	0.0833333	-2.48491	-0.207076	0.207076
	Petro-group VIb	7	0.0909091	-2.3979	-0.21799	0.21799		Petro-group VIb	1	0.0833333	-2.48491	-0.207076	0.207076
	Petro-group VMgne	2	0.025974	-3.65066	-0.0948223	0.0948223		Petro-group VMgne	1	0.0833333	-2.48491	-0.207076	0.207076
	NC1	1	0.012987	-4.34381	-0.0564131	0.0564131		NC1	1	0.0833333	-2.48491	-0.207076	0.207076
	NC2	1	0.012987	-4.34381	-0.0564131	0.0564131		NC2	1	0.0833333	-2.48491	-0.207076	0.207076
	NC3	1	0.012987	-4.34381	-0.0564131	0.0564131		NC3	1	0.0833333	-2.48491	-0.207076	0.207076
	NC4	1	0.012987	-4.34381	-0.0564131	0.0564131		NC4	1	0.0833333	-2.48491	-0.207076	0.207076
SUM	12	77			Shannon´s index	2.03881			12			Highest Shannon´s index	2.48491
												Pielou´s index	0.820479
	Menhinick´s index	1.36753
LC5: handmade wares
	Recipes	Nr of individuals	pi	lnpi	pi*lnpi	(pi*lnpi)*-1		Recipes	Nr of individuals	pi	lnpi	pi*lnpi	(pi*lnpi)*-1
	Petro-group VCEm	2	0.0689655	-2.67415	-0.184424	0.184424		Petro-group VCEm	1	0.0555556	-2.89037	-0.160576	0.160576
	Petro-group VMgne	7	0.241379	-1.42139	-0.343093	0.343093		Petro-group VMgne	1	0.0555556	-2.89037	-0.160576	0.160576
	Petro-group VMmetag	5	0.172414	-1.75786	-0.303079	0.303079		Petro-group VMmetag	1	0.0555556	-2.89037	-0.160576	0.160576
	NC1	1	0.0344828	-3.3673	-0.116114	0.116114		NC1	1	0.0555556	-2.89037	-0.160576	0.160576
	NC2	1	0.0344828	-3.3673	-0.116114	0.116114		NC2	1	0.0555556	-2.89037	-0.160576	0.160576
	NC3	1	0.0344828	-3.3673	-0.116114	0.116114		NC3	1	0.0555556	-2.89037	-0.160576	0.160576
	NC4	1	0.0344828	-3.3673	-0.116114	0.116114		NC4	1	0.0555556	-2.89037	-0.160576	0.160576
	NC5	1	0.0344828	-3.3673	-0.116114	0.116114		NC5	1	0.0555556	-2.89037	-0.160576	0.160576
	NC6	1	0.0344828	-3.3673	-0.116114	0.116114		NC6	1	0.0555556	-2.89037	-0.160576	0.160576
	NC7	1	0.0344828	-3.3673	-0.116114	0.116114		NC7	1	0.0555556	-2.89037	-0.160576	0.160576
	NC8	1	0.0344828	-3.3673	-0.116114	0.116114		NC8	1	0.0555556	-2.89037	-0.160576	0.160576
	NC9	1	0.0344828	-3.3673	-0.116114	0.116114		NC9	1	0.0555556	-2.89037	-0.160576	0.160576
	NC10	1	0.0344828	-3.3673	-0.116114	0.116114		NC10	1	0.0555556	-2.89037	-0.160576	0.160576
	NC11	1	0.0344828	-3.3673	-0.116114	0.116114		NC11	1	0.0555556	-2.89037	-0.160576	0.160576
	NC12	1	0.0344828	-3.3673	-0.116114	0.116114		NC12	1	0.0555556	-2.89037	-0.160576	0.160576
	NC13	1	0.0344828	-3.3673	-0.116114	0.116114		NC13	1	0.0555556	-2.89037	-0.160576	0.160576
	NC14	1	0.0344828	-3.3673	-0.116114	0.116114		NC14	1	0.0555556	-2.89037	-0.160576	0.160576
	NC15	1	0.0344828	-3.3673	-0.116114	0.116114		NC15	1	0.0555556	-2.89037	-0.160576	0.160576
SUM	18	29			Shannon´s index	2.5723			18			Highest Shannon´s index	2.89037
												Pielou´s index	0.889955
	Menhinick´s index	3.34252
LC5: handmade wares - M/RBBW
	Recipes	Nr of individuals	pi	lnpi	pi*lnpi	(pi*lnpi)*-1		Recipes	Nr of individuals	pi	lnpi	pi*lnpi	(pi*lnpi)*-1
	Petro-group VMmetag	2	0.333333	-1.09861	-0.366204	0.366204		Petro-group VMmetag	1	0.25	-1.38629	-0.346574	0.346574
	Petro-group VMgne	2	0.333333	-1.09861	-0.366204	0.366204		Petro-group VMgne	1	0.25	-1.38629	-0.346574	0.346574
	NC1	1	0.166667	-1.79176	-0.298627	0.298627		NC1	1	0.25	-1.38629	-0.346574	0.346574
	NC2	1	0.166667	-1.79176	-0.298627	0.298627		NC2	1	0.25	-1.38629	-0.346574	0.346574
SUM	4	6			Shannon´s index	1.32966			4			Highest Shannon´s index	1.38629
												Pielou´s index	0.959148
	Menhinick´s index	1.63299
LC5: wheel-finished wares
	Recipes	Nr of individuals	pi	lnpi	pi*lnpi	(pi*lnpi)*-1		Recipes	Nr of individuals	pi	lnpi	pi*lnpi	(pi*lnpi)*-1
	Petro-group CEm-a	2	0.0909091	-2.3979	-0.21799	0.21799		Petro-group CEm-a	1	0.125	-2.07944	-0.25993	0.25993
	Petro-group VC	2	0.0909091	-2.3979	-0.21799	0.21799		Petro-group VC	1	0.125	-2.07944	-0.25993	0.25993
	Petro-group VCEm-a	4	0.181818	-1.70475	-0.309954	0.309954		Petro-group VCEm-a	1	0.125	-2.07944	-0.25993	0.25993
	Petro-group VCEm-a+Ib	5	0.227273	-1.4816	-0.336728	0.336728		Petro-group VCEm-a+Ib	1	0.125	-2.07944	-0.25993	0.25993
	Petro-group VCIb	3	0.136364	-1.99243	-0.271695	0.271695		Petro-group VCIb	1	0.125	-2.07944	-0.25993	0.25993
	Petro-group CEb-m	2	0.0909091	-2.3979	-0.21799	0.21799		Petro-group CEb-m	1	0.125	-2.07944	-0.25993	0.25993
	Petro-group CIb	3	0.136364	-1.99243	-0.271695	0.271695		Petro-group CIb	1	0.125	-2.07944	-0.25993	0.25993
	NC	1	0.0454545	-3.09104	-0.140502	0.140502		NC	1	0.125	-2.07944	-0.25993	0.25993
SUM	8	22			Shannon´s index	1.98455			8			Highest Shannon´s index	2.07944
												Pielou´s index	0.954365
	Menhinick´s index	1.70561
