# Supplementary material for: Re-assessing the notion(s) of craft standardization through diversity statistics: A pilot study on Late Chalcolithic pottery from Arslantepe in Eastern Anatolia
Source: PLoS One. 2021 Jan 20;16(1):e0245660. doi: 10.1371/journal.pone.0245660 (PMC7817063; doi:10.1371/journal.pone.0245660)
Supplement: S3 Table — (XLSX) [file pone.0245660.s003.xlsx]

## Sheet: Jaccard´s dissimilarity
LC1-2
Presence/absence variables	Granite	Diorite	Calcareous matrix	Organic temper	Gabbro
Petro-group VIa	present	absent	absent	present	absent
Petro-group VIm	absent	present	absent	present	absent
Petro-group CIb	absent	absent	present	absent	present
Jaccard´s coefficient of similarity	Petro-group VIa	Petro-group VIm	Petro-group CIb
Petro-group VIa	1
Petro-group VIm	0.333333	1
Petro-group CIb	0	0	1
Mean	0.111111
Jaccard´s distance index	0.888889
Jaccard´s dissimilarity %	88.8889
LC3-4
Presence/absence variables	Quartz-schist	Calcareous matrix	Organic temper	Gabbro	Trachyte-rhyolite	Andesite	Gneiss
Petro-group C	absent	present	absent	absent	absent	absent	absent
Petro-group VEm	absent	absent	present	absent	absent	present	absent
Petro-group VIb	absent	absent	present	present	absent	absent	absent
Petro-group VMgne	absent	absent	present	absent	absent	absent	present
Petro-group VMqu-sc	present	absent	present	absent	absent	absent	absent
Petro-group VC	absent	present	present	absent	absent	absent	absent
Petro-group VCEm-a+Ib	absent	present	present	present	present	absent	absent
Petro-group VCIb	absent	present	present	present	absent	absent	absent
Petro-group VCEm-a	absent	present	present	absent	present	absent	absent
Jaccard´s coefficient of similarity	Petro-group C	Petro-group VEm	Petro-group VIb	Petro-group VMgne	Petro-group VMqu-sc	Petro-group VC	Petro-group VCEm-a+Ib	Petro-group VCIb	Petro-group VCEm-a
Petro-group C	1
Petro-group VEm	0	1
Petro-group VIb	0	0.333333	1
Petro-group VMgne	0	0.333333	0.333333	1
Petro-group VMqu-sc	0	0.333333	0.333333	0.333333	1
Petro-group VC	0.5	0.333333	0.333333	0.333333	0.333333	1
Petro-group VCEm-a+Ib	0.25	0.2	0.5	0.2	0.2	0.5	1
Petro-group VCIb	0.333333	0.25	0.666667	0.25	0.25	0.666667	0.75	1
Petro-group VCEm-a	0.333333	0.25	0.25	0.25	0.25	0.666667	0.75	0.5	1
Mean	0.336111
Jaccard´s distance index	0.663889
Jaccard´s dissimilarity %	66.3889
LC5
Presence/absence variables	Calcareous matrix	Organic temper	Gabbro	Trachyte-rhyolite	Andesite	Basaltic andesite	Metagabbro	Gneiss
Petro-group VMgne	absent	present	absent	absent	absent	absent	absent	present
Petro-group VC	present	present	absent	absent	absent	absent	absent	absent
Petro-group VCEm-a+Ib	present	present	present	present	absent	absent	absent	absent
Petro-group VCIb	present	present	present	absent	absent	absent	absent	absent
Petro-group VCEm-a	present	present	absent	present	absent	absent	absent	absent
Petro-group CEb-m	present	absent	absent	absent	absent	present	absent	absent
Petro-group CEm-a	present	absent	absent	present	absent	absent	absent	absent
Petro-group CIb	present	absent	present	absent	absent	absent	absent	absent
Petro-group VCEm	present	present	absent	absent	present	absent	absent	absent
Petro-group VMmetag	absent	present	absent	absent	absent	absent	present	absent
Jaccard´s coefficient of similarity	Petro-group VMgne	Petro-group VC	Petro-group VCEm-a+Ib	Petro-group VCIb	Petro-group VCEm-a	Petro-group VEb-m	Petro-group CEm-a	Petro-group CIb	Petro-group VCEm	Petro-group VMmetag
Petro-group VMgne	1
Petro-group VC	0.333333	1
Petro-group VCEm-a+Ib	0.2	0.5	1
Petro-group VCIb	0.25	0.666667	0.75	1
Petro-group VCEm-a	0.25	0.666667	0.75	0.5	1
Petro-group VEb-m	0	0.333333	0.2	0.25	0.25	1
Petro-group CEm-a	0	0.333333	0.5	0.25	0.666667	0.333333	1
Petro-group CIb	0	0.333333	0.5	0.666667	0.25	0.333333	0.333333	1
Petro-group VCEm	0.25	0.666667	0.4	0.5	0.5	0.25	0.25	0.25	1
Petro-group VMmetag	0.333333	0.333333	0.2	0.25	0.25	0	0	0	0.25	1
Mean	0.335185
Jaccard´s distance index	0.664815
Jaccard´s dissimilarity %	66.4815
LC3-4: handmade wares
Presence/absence variables	Quartz-schist	Calcareous matrix	Oganic temper	Gabbro	Trachyte-rhyolite	Andesite	Gneiss
Petro-group VIb	absent	absent	present	present	absent	absent	absent
Petro-group VMqu-sc	present	absent	present	absent	absent	absent	absent
Petro-group VC	absent	present	present	absent	absent	absent	absent
Jaccard´s coefficient of similarity	Petro-group VIb	Petro-group VMqu-sc	Petro-group VC
Petro-group VIb	1
Petro-group VMqu-sc	0.333333	1
Petro-group VC	0.333333	0.333333	1
Mean	0.333333
Jaccard´s distance index	0.666667
Jaccard´s dissimilarity %	66.6667
LC3-4: wheel-finished wares
Presence/absence variables	Calcareous matrix	Oganic temper	Gabbro	Trachyte-rhyolite	Andesite	Gneiss
Petro-group C	present	absent	absent	absent	absent	absent
Petro-group VC	present	present	absent	absent	absent	absent
Petro-group VCEm-a	present	present	absent	present	absent	absent
Petro-group VCEm-a+Ib	present	present	present	present	absent	absent
Petro-group VCIb	present	present	present	absent	absent	absent
Petro-group VEm	present	present	absent	absent	absent	absent
Petro-group VIb	absent	present	present	absent	absent	absent
Petro-group VMgne	absent	present	absent	absent	absent	present
Jaccard´s coefficient of similarity	Petro-group C	Petro-group VC	Petro-group VCEm-a	Petro-group VCEm-a+Ib	Petro-group VCIb	Petro-group VEm	Petro-group VIb	Petro-group VMgne
Petro-group C	1
Petro-group VC	0.5	1
Petro-group VCEm-a	0.333333	0.666667	1
Petro-group VCEm-a+Ib	0.25	0.5	0.75	1
Petro-group VCIb	0.333333	0.666667	0.5	0.75	1
Petro-group VEm	0.5	1	0.666667	0.5	0.666667	1
Petro-group VIb	0	0.333333	0.25	0.5	0.666667	0.333333	1
Petro-group VMgne	0	0.333333	0.25	0.2	0.25	0.333333	0.333333	1
Mean	0.441667
Jaccard´s distance index	0.558333
Jaccard´s dissimilarity %	55.8333
LC5: handmade wares
Presence/absence variables	Calcareous matrix	Oganic temper	Andesite	Gneiss	Metagabbro
Petro-group VCEm	present	present	present	absent	absent
Petro-group VMgne	absent	present	absent	present	absent
Petro-group VMmetag	absent	present	absent	absent	present
Jaccard´s coefficient of similarity	Petro-group VCEm	Petro-group VMgne	Petro-group VMmetag
Petro-group VCEm	1
Petro-group VMgne	0.25	1
Petro-group VMmetag	0.25	0.333333	1
Mean	0.277778
Jaccard´s distance index	0.722222
Jaccard´s dissimilarity %	72.2222
LC5: handmade wares - M/RBBW	Oganic temper	Gneiss	Metagabbro
Petro-group VMgne	present	present	absent
Petro-group VMmetag	present	absent	present
Jaccard´s coefficient of similarity	Petro-group VMgne	Petro-group VMmetag
Petro-group VMgne	1
Petro-group VMmetag	0.333333	1
Mean	0.333333
Jaccard´s distance index	0.666667
Jaccard´s dissimilarity %	66.6667
LC5: wheel-finished wares
Presence/absence variables	Calcareous matrix	Oganic temper	Trachyte-rhyolite	Gabbro	Basaltic andesite
Petro-group CEm-a	present	absent	present	absent	absent
Petro-group VC	present	present	absent	absent	absent
Petro-group VCEm-a	present	present	present	absent	absent
Petro-group VCEm-a+Ib	present	present	present	present	absent
Petro-group VCIb	present	present	absent	present	absent
Petro-group CEb-m	present	absent	absent	absent	present
Petro-group CIb	present	absent	absent	present	absent
Jaccard´s coefficient of similarity	Petro-group CEm-a	Petro-group VC	Petro-group VCEm-a	Petro-group VCEm-a+Ib	Petro-group VCIb	Petro-group CEb-m	Petro-group CIb
Petro-group CEm-a	1
Petro-group VC	0.333333	1
Petro-group VCEm-a	0.666667	0.666667	1
Petro-group VCEm-a+Ib	0.5	0.5	0.75	1
Petro-group VCIb	0.25	0.666667	0.5	0.75	1
Petro-group CEb-m	0.333333	0.333333	0.25	0.25	0.25	1
Petro-group CIb	0.333333	0.333333	0.25	0.5	0.666667	0.333333	1
Mean	0.448413
Jaccard´s distance index	0.551587
Jaccard´s dissimilarity %	55.1587
